# Supplementary material for: A Full-Genomic Sequence-Verified Protein-Coding Gene Collection for Francisella tularensis
Source: PLoS One. 2007 Jun 27;2(6):e577. doi: 10.1371/journal.pone.0000577 (PMC1894649; doi:10.1371/journal.pone.0000577)
Supplement: Table S1 — Genome annotation (0.19 MB XLS) [file pone.0000577.s001.xls]

## Sheet: &__FT_supplemental_table3
FTT Number	NT Number	Compare 2 annotations
FTT0001	NT02FT0243	ORF sequence different in 2 annotaions
FTT0002	NT02FT0242	ORF sequence same in 2 annotaions
FTT0003c	NT02FT1703	ORF sequence different in 2 annotaions
FTT0004c		Only in published annotation
FTT0005	NT02FT1706	ORF sequence different in 2 annotaions
FTT0006	NT02FT1707	ORF sequence same in 2 annotaions
FTT0007	NT02FT1708	ORF sequence different in 2 annotaions
FTT0008	NT02FT1709	ORF sequence different in 2 annotaions
FTT0009	NT02FT1711	ORF sequence different in 2 annotaions
FTT0010	NT02FT1712	ORF sequence different in 2 annotaions
FTT0011	NT02FT1714	ORF sequence different in 2 annotaions
FTT0012	NT02FT1716	ORF sequence different in 2 annotaions
FTT0013c	NT02FT1717	ORF sequence same in 2 annotaions
FTT0014c	NT02FT1719	ORF sequence same in 2 annotaions
FTT0015	NT02FT1720	ORF sequence different in 2 annotaions
FTT0016	NT02FT1721	ORF sequence different in 2 annotaions
FTT0017	NT02FT1722	ORF sequence same in 2 annotaions
FTT0018	NT02FT1723	ORF sequence different in 2 annotaions
FTT0019	NT02FT1724	ORF sequence same in 2 annotaions
FTT0020	NT02FT1725	ORF sequence same in 2 annotaions
FTT0021	NT02FT1726	ORF sequence different in 2 annotaions
FTT0022	NT02FT1727	ORF sequence same in 2 annotaions
FTT0023c	NT02FT1728	ORF sequence different in 2 annotaions
FTT0024c	NT02FT1729	ORF sequence different in 2 annotaions
FTT0025c	NT02FT1730	ORF sequence same in 2 annotaions
FTT0026c	NT02FT1731	ORF sequence same in 2 annotaions
FTT0027c	NT02FT1732	ORF sequence same in 2 annotaions
FTT0028c	NT02FT1733	ORF sequence same in 2 annotaions
FTT0029c	NT02FT1734	ORF sequence same in 2 annotaions
FTT0030c	NT02FT1735	ORF sequence same in 2 annotaions
FTT0031	NT02FT1736	ORF sequence same in 2 annotaions
FTT0032	NT02FT1737	ORF sequence same in 2 annotaions
FTT0033	NT02FT1738	ORF sequence different in 2 annotaions
FTT0034	NT02FT1739	ORF sequence same in 2 annotaions
FTT0035	NT02FT1740	ORF sequence same in 2 annotaions
FTT0036	NT02FT1741	ORF sequence same in 2 annotaions
FTT0037	NT02FT1742	ORF sequence same in 2 annotaions
FTT0038	NT02FT1743	ORF sequence same in 2 annotaions
FTT0039	NT02FT1744	ORF sequence same in 2 annotaions
FTT0040	NT02FT1745	ORF sequence same in 2 annotaions
FTT0041	NT02FT1746	ORF sequence different in 2 annotaions
FTT0042	NT02FT1747	ORF sequence same in 2 annotaions
FTT0043	NT02FT1748	ORF sequence same in 2 annotaions
FTT0044	NT02FT1749	ORF sequence different in 2 annotaions
FTT0045	NT02FT1750	ORF sequence same in 2 annotaions
FTT0046	NT02FT1753	ORF sequence different in 2 annotaions
FTT0047	NT02FT1754	ORF sequence same in 2 annotaions
FTT0048	NT02FT1755	ORF sequence different in 2 annotaions
FTT0049	NT02FT1757	ORF sequence different in 2 annotaions
FTT0050	NT02FT1758	ORF sequence same in 2 annotaions
FTT0051	NT02FT1759	ORF sequence same in 2 annotaions
FTT0052	NT02FT1760	ORF sequence same in 2 annotaions
FTT0053	NT02FT1761	ORF sequence same in 2 annotaions
FTT0054	NT02FT1762	ORF sequence same in 2 annotaions
FTT0055	NT02FT1763	ORF sequence same in 2 annotaions
FTT0056c	NT02FT1764	ORF sequence same in 2 annotaions
FTT0057	NT02FT1765	ORF sequence different in 2 annotaions
FTT0058	NT02FT1766	ORF sequence same in 2 annotaions
FTT0059	NT02FT1767	ORF sequence same in 2 annotaions
FTT0060	NT02FT1768	ORF sequence same in 2 annotaions
FTT0061	NT02FT1769	ORF sequence same in 2 annotaions
FTT0062	NT02FT1770	ORF sequence same in 2 annotaions
FTT0063	NT02FT1771	ORF sequence same in 2 annotaions
FTT0064	NT02FT1772	ORF sequence same in 2 annotaions
FTT0065	NT02FT1773	ORF sequence same in 2 annotaions
FTT0066	NT02FT1774	ORF sequence different in 2 annotaions
FTT0067c	NT02FT1775	ORF sequence same in 2 annotaions
FTT0068	NT02FT1776	ORF sequence same in 2 annotaions
FTT0069c	NT02FT1777	ORF sequence same in 2 annotaions
FTT0070c	NT02FT1778	ORF sequence different in 2 annotaions
FTT0071c	NT02FT1779	ORF sequence different in 2 annotaions
FTT0072	NT02FT1780	ORF sequence different in 2 annotaions
FTT0073	NT02FT1781	ORF sequence different in 2 annotaions
FTT0074	NT02FT1782	ORF sequence same in 2 annotaions
FTT0075	NT02FT1783	ORF sequence same in 2 annotaions
FTT0076	NT02FT1784	ORF sequence different in 2 annotaions
FTT0077	NT02FT1785	ORF sequence same in 2 annotaions
FTT0078	NT02FT1786	ORF sequence same in 2 annotaions
FTT0079	NT02FT1787	ORF sequence same in 2 annotaions
FTT0080	NT02FT1788	ORF sequence same in 2 annotaions
FTT0081	NT02FT1789	ORF sequence same in 2 annotaions
FTT0082	NT02FT1791	ORF sequence different in 2 annotaions
FTT0083	NT02FT1792	ORF sequence different in 2 annotaions
FTT0084c	NT02FT1793	ORF sequence same in 2 annotaions
FTT0085c		Only in published annotation
FTT0086	NT02FT1794	ORF sequence different in 2 annotaions
FTT0087	NT02FT1795	ORF sequence same in 2 annotaions
FTT0088	NT02FT1796	ORF sequence same in 2 annotaions
FTT0089c	NT02FT1799	ORF sequence different in 2 annotaions
FTT0090c		Only in published annotation
FTT0091c	NT02FT1800	ORF sequence same in 2 annotaions
FTT0092c	NT02FT1802	ORF sequence different in 2 annotaions
FTT0093	NT02FT1803	ORF sequence same in 2 annotaions
FTT0094c	NT02FT1804	ORF sequence same in 2 annotaions
FTT0095	NT02FT1805	ORF sequence different in 2 annotaions
FTT0096	NT02FT1806	ORF sequence same in 2 annotaions
FTT0097	NT02FT1807	ORF sequence different in 2 annotaions
FTT0098c		Only in published annotation
FTT0099		Only in published annotation
FTT0100	NT02FT0839	ORF sequence different in 2 annotaions
FTT0101	NT02FT0840	ORF sequence different in 2 annotaions
FTT0102	NT02FT0843	ORF sequence different in 2 annotaions
FTT0103c	NT02FT0844	ORF sequence same in 2 annotaions
FTT0104c	NT02FT0845	ORF sequence same in 2 annotaions
FTT0105c	NT02FT0846	ORF sequence same in 2 annotaions
FTT0106c	NT02FT0847	ORF sequence same in 2 annotaions
FTT0107c	NT02FT0848	ORF sequence different in 2 annotaions
FTT0108c	NT02FT0849	ORF sequence same in 2 annotaions
FTT0109	NT02FT0850	ORF sequence different in 2 annotaions
FTT0110	NT02FT0851	ORF sequence same in 2 annotaions
FTT0111	NT02FT0852	ORF sequence same in 2 annotaions
FTT0112	NT02FT0853	ORF sequence same in 2 annotaions
FTT0113	NT02FT0854	ORF sequence same in 2 annotaions
FTT0114	NT02FT0855	ORF sequence different in 2 annotaions
FTT0115	NT02FT0856	ORF sequence same in 2 annotaions
FTT0116	NT02FT0857	ORF sequence same in 2 annotaions
FTT0117	NT02FT0858	ORF sequence same in 2 annotaions
FTT0118	NT02FT0859	ORF sequence same in 2 annotaions
FTT0119	NT02FT0860	ORF sequence same in 2 annotaions
FTT0120	NT02FT0861	ORF sequence different in 2 annotaions
FTT0121	NT02FT0862	ORF sequence different in 2 annotaions
FTT0122	NT02FT0863	ORF sequence different in 2 annotaions
FTT0123	NT02FT0865	ORF sequence different in 2 annotaions
FTT0124	NT02FT0867	ORF sequence different in 2 annotaions
FTT0125	NT02FT0868	ORF sequence same in 2 annotaions
FTT0126	NT02FT0869	ORF sequence same in 2 annotaions
FTT0127c	NT02FT0870	ORF sequence same in 2 annotaions
FTT0128	NT02FT0871	ORF sequence same in 2 annotaions
FTT0129	NT02FT0872	ORF sequence different in 2 annotaions
FTT0130	NT02FT0873	ORF sequence same in 2 annotaions
FTT0131c		Only in published annotation
FTT0132	NT02FT0876	ORF sequence same in 2 annotaions
FTT0133	NT02FT0877	ORF sequence same in 2 annotaions
FTT0134	NT02FT0878	ORF sequence same in 2 annotaions
FTT0135	NT02FT0879	ORF sequence same in 2 annotaions
FTT0136	NT02FT0880	ORF sequence same in 2 annotaions
FTT0137	NT02FT0881	ORF sequence different in 2 annotaions
FTT0138	NT02FT0882	ORF sequence different in 2 annotaions
FTT0139	NT02FT0274	ORF sequence different in 2 annotaions
FTT0140	NT02FT0275	ORF sequence same in 2 annotaions
FTT0141	NT02FT0276	ORF sequence same in 2 annotaions
FTT0142	NT02FT0277	ORF sequence same in 2 annotaions
FTT0143	NT02FT0278	ORF sequence same in 2 annotaions
FTT0144	NT02FT0279	ORF sequence same in 2 annotaions
FTT0145	NT02FT0280	ORF sequence same in 2 annotaions
FTT0146	NT02FT0281	ORF sequence same in 2 annotaions
FTT0147	NT02FT0282	ORF sequence same in 2 annotaions
FTT0148	NT02FT0283	ORF sequence different in 2 annotaions
FTT0149c	NT02FT0284	ORF sequence same in 2 annotaions
FTT0150	NT02FT0285	ORF sequence same in 2 annotaions
FTT0151	NT02FT0286	ORF sequence same in 2 annotaions
FTT0152	NT02FT0287	ORF sequence same in 2 annotaions
FTT0153	NT02FT0288	ORF sequence same in 2 annotaions
FTT0154	NT02FT0289	ORF sequence same in 2 annotaions
FTT0155	NT02FT0290	ORF sequence different in 2 annotaions
FTT0156	NT02FT0291	ORF sequence same in 2 annotaions
FTT0157c	NT02FT0292	ORF sequence same in 2 annotaions
FTT0158c	NT02FT0293	ORF sequence different in 2 annotaions
FTT0159c	NT02FT0295	ORF sequence different in 2 annotaions
FTT0160	NT02FT0296	ORF sequence same in 2 annotaions
FTT0161c	NT02FT0297	ORF sequence same in 2 annotaions
FTT0162	NT02FT0298	ORF sequence same in 2 annotaions
FTT0163c	NT02FT0299	ORF sequence same in 2 annotaions
FTT0164c	NT02FT0300	ORF sequence same in 2 annotaions
FTT0165c	NT02FT0302	ORF sequence different in 2 annotaions
FTT0166c	NT02FT0303	ORF sequence same in 2 annotaions
FTT0167	NT02FT0304	ORF sequence same in 2 annotaions
FTT0168	NT02FT0305	ORF sequence same in 2 annotaions
FTT0169	NT02FT0306	ORF sequence same in 2 annotaions
FTT0170c	NT02FT0307	ORF sequence different in 2 annotaions
FTT0171		Only in published annotation
FTT0172		Only in published annotation
FTT0173	NT02FT0169	ORF sequence different in 2 annotaions
FTT0174	NT02FT0168	ORF sequence same in 2 annotaions
FTT0175c	NT02FT0167	ORF sequence same in 2 annotaions
FTT0176c	NT02FT0166	ORF sequence different in 2 annotaions
FTT0177c	NT02FT0164	ORF sequence same in 2 annotaions
FTT0178c	NT02FT0163	ORF sequence same in 2 annotaions
FTT0179	NT02FT0162	ORF sequence different in 2 annotaions
FTT0180	NT02FT0160	ORF sequence different in 2 annotaions
FTT0181c	NT02FT0159	ORF sequence same in 2 annotaions
FTT0182c	NT02FT0158	ORF sequence same in 2 annotaions
FTT0183c	NT02FT0157	ORF sequence different in 2 annotaions
FTT0184	NT02FT0156	ORF sequence same in 2 annotaions
FTT0185	NT02FT0155	ORF sequence same in 2 annotaions
FTT0186	NT02FT0154	ORF sequence same in 2 annotaions
FTT0187	NT02FT0153	ORF sequence different in 2 annotaions
FTT0188	NT02FT0152	ORF sequence same in 2 annotaions
FTT0189	NT02FT0151	ORF sequence different in 2 annotaions
FTT0190c	NT02FT0150	ORF sequence different in 2 annotaions
FTT0191	NT02FT0149	ORF sequence same in 2 annotaions
FTT0192	NT02FT0148	ORF sequence different in 2 annotaions
FTT0193c	NT02FT0147	ORF sequence same in 2 annotaions
FTT0194c	NT02FT0146	ORF sequence different in 2 annotaions
FTT0195c	NT02FT0145	ORF sequence different in 2 annotaions
FTT0196c	NT02FT0144	ORF sequence same in 2 annotaions
FTT0197c	NT02FT0143	ORF sequence different in 2 annotaions
FTT0198	NT02FT0142	ORF sequence different in 2 annotaions
FTT0199	NT02FT0141	ORF sequence same in 2 annotaions
FTT0200	NT02FT0140	ORF sequence same in 2 annotaions
FTT0201	NT02FT1200	ORF sequence different in 2 annotaions
FTT0202c		Only in published annotation
FTT0203c	NT02FT1201	ORF sequence same in 2 annotaions
FTT0204	NT02FT1202	ORF sequence same in 2 annotaions
FTT0205	NT02FT1203	ORF sequence different in 2 annotaions
FTT0206c	NT02FT1205	ORF sequence different in 2 annotaions
FTT0207c	NT02FT1206	ORF sequence different in 2 annotaions
FTT0208c	NT02FT1207	ORF sequence different in 2 annotaions
FTT0209c	NT02FT1208	ORF sequence same in 2 annotaions
FTT0210c	NT02FT1210	ORF sequence different in 2 annotaions
FTT0211c	NT02FT1211	ORF sequence same in 2 annotaions
FTT0212c	NT02FT1212	ORF sequence different in 2 annotaions
FTT0213	NT02FT1213	ORF sequence same in 2 annotaions
FTT0214	NT02FT1214	ORF sequence different in 2 annotaions
FTT0215	NT02FT1215	ORF sequence same in 2 annotaions
FTT0216		Only in published annotation
FTT0217		Only in published annotation
FTT0218c	NT02FT1219	ORF sequence different in 2 annotaions
FTT0219c	NT02FT1220	ORF sequence same in 2 annotaions
FTT0220c	NT02FT1221	ORF sequence same in 2 annotaions
FTT0221	NT02FT1222	ORF sequence different in 2 annotaions
FTT0222c	NT02FT1223	ORF sequence different in 2 annotaions
FTT0223c	NT02FT1224	ORF sequence same in 2 annotaions
FTT0224c	NT02FT1225	ORF sequence different in 2 annotaions
FTT0225c	NT02FT1226	ORF sequence different in 2 annotaions
FTT0226c		Only in published annotation
FTT0227c	NT02FT1574	ORF sequence same in 2 annotaions
FTT0228c	NT02FT1575	ORF sequence same in 2 annotaions
FTT0229c	NT02FT1576	ORF sequence same in 2 annotaions
FTT0230c	NT02FT1577	ORF sequence same in 2 annotaions
FTT0231c	NT02FT1578	ORF sequence same in 2 annotaions
FTT0232c	NT02FT1579	ORF sequence same in 2 annotaions
FTT0233c	NT02FT1580	ORF sequence different in 2 annotaions
FTT0234c		Only in published annotation
FTT0235c		Only in published annotation
FTT0236c	NT02FT1581	ORF sequence same in 2 annotaions
FTT0237c	NT02FT1582	ORF sequence same in 2 annotaions
FTT0238	NT02FT1583	ORF sequence different in 2 annotaions
FTT0239	NT02FT1584	ORF sequence same in 2 annotaions
FTT0240	NT02FT1585	ORF sequence same in 2 annotaions
FTT0241c	NT02FT1586	ORF sequence same in 2 annotaions
FTT0242	NT02FT1588	ORF sequence different in 2 annotaions
FTT0243	NT02FT1589	ORF sequence same in 2 annotaions
FTT0244	NT02FT1590	ORF sequence same in 2 annotaions
FTT0245	NT02FT1591	ORF sequence same in 2 annotaions
FTT0246c	NT02FT1592	ORF sequence different in 2 annotaions
FTT0247		Only in published annotation
FTT0248	NT02FT1595	ORF sequence different in 2 annotaions
FTT0249	NT02FT1596	ORF sequence same in 2 annotaions
FTT0250	NT02FT1597	ORF sequence different in 2 annotaions
FTT0251	NT02FT1598	ORF sequence different in 2 annotaions
FTT0252	NT02FT1599	ORF sequence same in 2 annotaions
FTT0253c		Only in published annotation
FTT0254c		Only in published annotation
FTT0255c	NT02FT0457	ORF sequence same in 2 annotaions
FTT0256c	NT02FT0456	ORF sequence same in 2 annotaions
FTT0257	NT02FT0455	ORF sequence same in 2 annotaions
FTT0258	NT02FT0454	ORF sequence same in 2 annotaions
FTT0259	NT02FT0453	ORF sequence different in 2 annotaions
FTT0260	NT02FT0452	ORF sequence same in 2 annotaions
FTT0261	NT02FT0451	ORF sequence different in 2 annotaions
FTT0262	NT02FT0450	ORF sequence same in 2 annotaions
FTT0263	NT02FT0449	ORF sequence same in 2 annotaions
FTT0264c		Only in published annotation
FTT0265	NT02FT0448	ORF sequence same in 2 annotaions
FTT0266	NT02FT0447	ORF sequence same in 2 annotaions
FTT0267	NT02FT0446	ORF sequence different in 2 annotaions
FTT0268	NT02FT0445	ORF sequence different in 2 annotaions
FTT0269	NT02FT0444	ORF sequence same in 2 annotaions
FTT0270	NT02FT0443	ORF sequence same in 2 annotaions
FTT0271	NT02FT0442	ORF sequence same in 2 annotaions
FTT0272		Only in published annotation
FTT0273		Only in published annotation
FTT0274	NT02FT0920	ORF sequence different in 2 annotaions
FTT0275c	NT02FT0919	ORF sequence different in 2 annotaions
FTT0276c	NT02FT0918	ORF sequence different in 2 annotaions
FTT0277c	NT02FT0916	ORF sequence same in 2 annotaions
FTT0278c	NT02FT0915	ORF sequence same in 2 annotaions
FTT0279c	NT02FT0914	ORF sequence different in 2 annotaions
FTT0280c	NT02FT0913	ORF sequence same in 2 annotaions
FTT0281	NT02FT0912	ORF sequence same in 2 annotaions
FTT0282	NT02FT0911	ORF sequence same in 2 annotaions
FTT0283	NT02FT0910	ORF sequence same in 2 annotaions
FTT0284	NT02FT0909	ORF sequence same in 2 annotaions
FTT0285	NT02FT0908	ORF sequence same in 2 annotaions
FTT0286c	NT02FT0907	ORF sequence same in 2 annotaions
FTT0287c	NT02FT0906	ORF sequence same in 2 annotaions
FTT0288c	NT02FT0905	ORF sequence different in 2 annotaions
FTT0289c	NT02FT0904	ORF sequence same in 2 annotaions
FTT0290	NT02FT0903	ORF sequence same in 2 annotaions
FTT0291	NT02FT0902	ORF sequence same in 2 annotaions
FTT0292	NT02FT0901	ORF sequence same in 2 annotaions
FTT0293	NT02FT0900	ORF sequence different in 2 annotaions
FTT0294	NT02FT0899	ORF sequence different in 2 annotaions
FTT0295	NT02FT0897	ORF sequence same in 2 annotaions
FTT0296	NT02FT0896	ORF sequence different in 2 annotaions
FTT0297	NT02FT0895	ORF sequence same in 2 annotaions
FTT0298	NT02FT0894	ORF sequence different in 2 annotaions
FTT0299	NT02FT0893	ORF sequence same in 2 annotaions
FTT0300	NT02FT0892	ORF sequence same in 2 annotaions
FTT0301	NT02FT0891	ORF sequence same in 2 annotaions
FTT0302	NT02FT0890	ORF sequence same in 2 annotaions
FTT0303c	NT02FT0889	ORF sequence same in 2 annotaions
FTT0304c	NT02FT0888	ORF sequence same in 2 annotaions
FTT0305	NT02FT0887	ORF sequence same in 2 annotaions
FTT0306	NT02FT0886	ORF sequence same in 2 annotaions
FTT0307	NT02FT0885	ORF sequence same in 2 annotaions
FTT0308	NT02FT0884	ORF sequence different in 2 annotaions
FTT0309c		Only in published annotation
FTT0310	NT02FT0083	ORF sequence same in 2 annotaions
FTT0311c	NT02FT0084	ORF sequence different in 2 annotaions
FTT0312c	NT02FT0085	ORF sequence different in 2 annotaions
FTT0313	NT02FT0086	ORF sequence same in 2 annotaions
FTT0314	NT02FT0087	ORF sequence same in 2 annotaions
FTT0315	NT02FT0088	ORF sequence same in 2 annotaions
FTT0316	NT02FT0089	ORF sequence same in 2 annotaions
FTT0317	NT02FT0090	ORF sequence same in 2 annotaions
FTT0318	NT02FT0091	ORF sequence same in 2 annotaions
FTT0319	NT02FT0092	ORF sequence same in 2 annotaions
FTT0320	NT02FT0093	ORF sequence same in 2 annotaions
FTT0321	NT02FT0094	ORF sequence same in 2 annotaions
FTT0322	NT02FT0095	ORF sequence same in 2 annotaions
FTT0323	NT02FT0096	ORF sequence same in 2 annotaions
FTT0324	NT02FT0097	ORF sequence same in 2 annotaions
FTT0325	NT02FT0098	ORF sequence same in 2 annotaions
FTT0326	NT02FT0099	ORF sequence same in 2 annotaions
FTT0327	NT02FT0100	ORF sequence same in 2 annotaions
FTT0328	NT02FT0101	ORF sequence same in 2 annotaions
FTT0329	NT02FT0102	ORF sequence same in 2 annotaions
FTT0330	NT02FT0103	ORF sequence same in 2 annotaions
FTT0331		Only in published annotation
FTT0332		Only in published annotation
FTT0333		Only in published annotation
FTT0334	NT02FT0064	ORF sequence same in 2 annotaions
FTT0335	NT02FT0063	ORF sequence same in 2 annotaions
FTT0336	NT02FT0062	ORF sequence same in 2 annotaions
FTT0337	NT02FT0061	ORF sequence same in 2 annotaions
FTT0338	NT02FT0060	ORF sequence same in 2 annotaions
FTT0339	NT02FT0059	ORF sequence same in 2 annotaions
FTT0340	NT02FT0058	ORF sequence same in 2 annotaions
FTT0341	NT02FT0057	ORF sequence same in 2 annotaions
FTT0342	NT02FT0056	ORF sequence different in 2 annotaions
FTT0343	NT02FT0055	ORF sequence same in 2 annotaions
FTT0344	NT02FT0054	ORF sequence same in 2 annotaions
FTT0345	NT02FT0053	ORF sequence same in 2 annotaions
FTT0346	NT02FT0052	ORF sequence same in 2 annotaions
FTT0347	NT02FT0051	ORF sequence different in 2 annotaions
FTT0348	NT02FT0050	ORF sequence same in 2 annotaions
FTT0349	NT02FT0049	ORF sequence same in 2 annotaions
FTT0350	NT02FT0048	ORF sequence different in 2 annotaions
FTT0351	NT02FT0047	ORF sequence same in 2 annotaions
FTT0352		Only in published annotation
FTT0353c		Only in published annotation
FTT0354		Only in published annotation
FTT0355c		Only in published annotation
FTT0356	NT02FT1631	ORF sequence same in 2 annotaions
FTT0357c		Only in published annotation
FTT0358	NT02FT1635	ORF sequence different in 2 annotaions
FTT0359	NT02FT1636	ORF sequence same in 2 annotaions
FTT0360	NT02FT1637	ORF sequence same in 2 annotaions
FTT0361c	NT02FT1638	ORF sequence same in 2 annotaions
FTT0362c	NT02FT1639	ORF sequence same in 2 annotaions
FTT0363		Only in published annotation
FTT0364c	NT02FT0065	ORF sequence same in 2 annotaions
FTT0365	NT02FT0067	ORF sequence different in 2 annotaions
FTT0366	NT02FT0068	ORF sequence different in 2 annotaions
FTT0367c	NT02FT0069	ORF sequence same in 2 annotaions
FTT0368c	NT02FT1124	ORF sequence different in 2 annotaions
FTT0369c	NT02FT0071	ORF sequence same in 2 annotaions
FTT0370c	NT02FT0072	ORF sequence same in 2 annotaions
FTT0371c	NT02FT0073	ORF sequence different in 2 annotaions
FTT0372c	NT02FT0074	ORF sequence different in 2 annotaions
FTT0373c	NT02FT0075	ORF sequence same in 2 annotaions
FTT0374c	NT02FT0076	ORF sequence same in 2 annotaions
FTT0375	NT02FT0078	ORF sequence different in 2 annotaions
FTT0376c	NT02FT0079	ORF sequence same in 2 annotaions
FTT0377		Only in published annotation
FTT0378c		Only in published annotation
FTT0379		Only in published annotation
FTT0380c	NT02FT0109	ORF sequence same in 2 annotaions
FTT0381		Only in published annotation
FTT0382		Only in published annotation
FTT0383	NT02FT1702	ORF sequence same in 2 annotaions
FTT0384c	NT02FT1701	ORF sequence different in 2 annotaions
FTT0385	NT02FT1700	ORF sequence different in 2 annotaions
FTT0386	NT02FT1699	ORF sequence same in 2 annotaions
FTT0387	NT02FT1698	ORF sequence same in 2 annotaions
FTT0388	NT02FT1697	ORF sequence same in 2 annotaions
FTT0389	NT02FT1696	ORF sequence different in 2 annotaions
FTT0390c	NT02FT1695	ORF sequence same in 2 annotaions
FTT0391c	NT02FT1694	ORF sequence same in 2 annotaions
FTT0392c	NT02FT1693	ORF sequence same in 2 annotaions
FTT0393	NT02FT1692	ORF sequence different in 2 annotaions
FTT0394	NT02FT1691	ORF sequence same in 2 annotaions
FTT0395	NT02FT1690	ORF sequence same in 2 annotaions
FTT0396	NT02FT1689	ORF sequence same in 2 annotaions
FTT0397	NT02FT1688	ORF sequence different in 2 annotaions
FTT0398c	NT02FT1687	ORF sequence same in 2 annotaions
FTT0399c	NT02FT1686	ORF sequence same in 2 annotaions
FTT0400	NT02FT1685	ORF sequence different in 2 annotaions
FTT0401	NT02FT1683	ORF sequence same in 2 annotaions
FTT0402	NT02FT1682	ORF sequence same in 2 annotaions
FTT0403	NT02FT1681	ORF sequence same in 2 annotaions
FTT0404	NT02FT1680	ORF sequence same in 2 annotaions
FTT0405	NT02FT1679	ORF sequence same in 2 annotaions
FTT0406	NT02FT1678	ORF sequence different in 2 annotaions
FTT0407	NT02FT1677	ORF sequence same in 2 annotaions
FTT0408	NT02FT1676	ORF sequence same in 2 annotaions
FTT0409	NT02FT1675	ORF sequence same in 2 annotaions
FTT0410	NT02FT1674	ORF sequence different in 2 annotaions
FTT0411c	NT02FT1673	ORF sequence same in 2 annotaions
FTT0412c	NT02FT1672	ORF sequence same in 2 annotaions
FTT0413c	NT02FT1671	ORF sequence different in 2 annotaions
FTT0414	NT02FT1670	ORF sequence same in 2 annotaions
FTT0415	NT02FT1669	ORF sequence different in 2 annotaions
FTT0416	NT02FT1667	ORF sequence same in 2 annotaions
FTT0417	NT02FT1666	ORF sequence same in 2 annotaions
FTT0418	NT02FT1665	ORF sequence same in 2 annotaions
FTT0419	NT02FT1664	ORF sequence same in 2 annotaions
FTT0420	NT02FT1663	ORF sequence different in 2 annotaions
FTT0421	NT02FT1662	ORF sequence different in 2 annotaions
FTT0422	NT02FT1970	ORF sequence different in 2 annotaions
FTT0423	NT02FT1660	ORF sequence same in 2 annotaions
FTT0424	NT02FT1659	ORF sequence same in 2 annotaions
FTT0425c	NT02FT1658	ORF sequence same in 2 annotaions
FTT0426	NT02FT1657	ORF sequence different in 2 annotaions
FTT0427	NT02FT1654	ORF sequence different in 2 annotaions
FTT0428	NT02FT1652	ORF sequence same in 2 annotaions
FTT0429c	NT02FT1651	ORF sequence same in 2 annotaions
FTT0430	NT02FT1650	ORF sequence different in 2 annotaions
FTT0431	NT02FT1649	ORF sequence same in 2 annotaions
FTT0432	NT02FT1648	ORF sequence different in 2 annotaions
FTT0433		Only in published annotation
FTT0434	NT02FT1647	ORF sequence same in 2 annotaions
FTT0435	NT02FT1646	ORF sequence same in 2 annotaions
FTT0436c	NT02FT1645	ORF sequence same in 2 annotaions
FTT0437c	NT02FT1644	ORF sequence same in 2 annotaions
FTT0438	NT02FT1643	ORF sequence same in 2 annotaions
FTT0439	NT02FT1642	ORF sequence same in 2 annotaions
FTT0440c		Only in published annotation
FTT0441c		Only in published annotation
FTT0442c	NT02FT0016	ORF sequence different in 2 annotaions
FTT0443	NT02FT0017	ORF sequence same in 2 annotaions
FTT0444	NT02FT1057	ORF sequence different in 2 annotaions
FTT0445	NT02FT1060	ORF sequence different in 2 annotaions
FTT0446	NT02FT1061	ORF sequence different in 2 annotaions
FTT0447c	NT02FT1062	ORF sequence same in 2 annotaions
FTT0448c	NT02FT1063	ORF sequence same in 2 annotaions
FTT0449	NT02FT1064	ORF sequence different in 2 annotaions
FTT0450	NT02FT1065	ORF sequence same in 2 annotaions
FTT0451	NT02FT1066	ORF sequence same in 2 annotaions
FTT0452	NT02FT1067	ORF sequence different in 2 annotaions
FTT0453c	NT02FT1068	ORF sequence same in 2 annotaions
FTT0454	NT02FT1069	ORF sequence different in 2 annotaions
FTT0455c	NT02FT1986	ORF sequence different in 2 annotaions
FTT0456c	NT02FT1071	ORF sequence different in 2 annotaions
FTT0457c	NT02FT1072	ORF sequence same in 2 annotaions
FTT0458	NT02FT1073	ORF sequence different in 2 annotaions
FTT0459	NT02FT1074	ORF sequence same in 2 annotaions
FTT0460	NT02FT1075	ORF sequence same in 2 annotaions
FTT0461	NT02FT1076	ORF sequence same in 2 annotaions
FTT0462	NT02FT1077	ORF sequence different in 2 annotaions
FTT0463	NT02FT1078	ORF sequence same in 2 annotaions
FTT0464	NT02FT1080	ORF sequence different in 2 annotaions
FTT0465		Only in published annotation
FTT0466c	NT02FT1082	ORF sequence same in 2 annotaions
FTT0467	NT02FT1083	ORF sequence different in 2 annotaions
FTT0468	NT02FT1084	ORF sequence different in 2 annotaions
FTT0469	NT02FT1085	ORF sequence same in 2 annotaions
FTT0470	NT02FT1086	ORF sequence same in 2 annotaions
FTT0471	NT02FT1087	ORF sequence same in 2 annotaions
FTT0472	NT02FT1088	ORF sequence same in 2 annotaions
FTT0473	NT02FT1089	ORF sequence same in 2 annotaions
FTT0474	NT02FT1090	ORF sequence same in 2 annotaions
FTT0475	NT02FT1091	ORF sequence different in 2 annotaions
FTT0476c	NT02FT1092	ORF sequence same in 2 annotaions
FTT0477c	NT02FT1094	ORF sequence different in 2 annotaions
FTT0478c	NT02FT1095	ORF sequence same in 2 annotaions
FTT0479c	NT02FT1096	ORF sequence same in 2 annotaions
FTT0480c	NT02FT1097	ORF sequence different in 2 annotaions
FTT0481	NT02FT1098	ORF sequence same in 2 annotaions
FTT0482c	NT02FT1099	ORF sequence same in 2 annotaions
FTT0483c	NT02FT1100	ORF sequence same in 2 annotaions
FTT0484	NT02FT1101	ORF sequence same in 2 annotaions
FTT0485	NT02FT1102	ORF sequence same in 2 annotaions
FTT0486	NT02FT1103	ORF sequence same in 2 annotaions
FTT0487	NT02FT1105	ORF sequence different in 2 annotaions
FTT0488c	NT02FT1106	ORF sequence different in 2 annotaions
FTT0489c	NT02FT1107	ORF sequence same in 2 annotaions
FTT0490c	NT02FT1108	ORF sequence different in 2 annotaions
FTT0491c	NT02FT1109	ORF sequence different in 2 annotaions
FTT0492c	NT02FT1110	ORF sequence same in 2 annotaions
FTT0493	NT02FT1112	ORF sequence different in 2 annotaions
FTT0494c	NT02FT1113	ORF sequence same in 2 annotaions
FTT0495	NT02FT1114	ORF sequence same in 2 annotaions
FTT0496	NT02FT1115	ORF sequence same in 2 annotaions
FTT0497c	NT02FT1117	ORF sequence different in 2 annotaions
FTT0498c	NT02FT1120	ORF sequence different in 2 annotaions
FTT0499	NT02FT1121	ORF sequence same in 2 annotaions
FTT0500	NT02FT1122	ORF sequence same in 2 annotaions
FTT0501c	NT02FT1123	ORF sequence different in 2 annotaions
FTT0502c	NT02FT1125	ORF sequence same in 2 annotaions
FTT0503c	NT02FT1126	ORF sequence same in 2 annotaions
FTT0504c	NT02FT1127	ORF sequence same in 2 annotaions
FTT0505	NT02FT1128	ORF sequence same in 2 annotaions
FTT0506c	NT02FT1129	ORF sequence same in 2 annotaions
FTT0507	NT02FT1130	ORF sequence same in 2 annotaions
FTT0508c	NT02FT1131	ORF sequence different in 2 annotaions
FTT0509c	NT02FT1132	ORF sequence different in 2 annotaions
FTT0510	NT02FT1133	ORF sequence different in 2 annotaions
FTT0511	NT02FT1134	ORF sequence same in 2 annotaions
FTT0512	NT02FT1135	ORF sequence different in 2 annotaions
FTT0513c		Only in published annotation
FTT0514	NT02FT1139	ORF sequence different in 2 annotaions
FTT0515	NT02FT1140	ORF sequence same in 2 annotaions
FTT0516	NT02FT1143	ORF sequence different in 2 annotaions
FTT0517	NT02FT1145	ORF sequence different in 2 annotaions
FTT0518	NT02FT1146	ORF sequence same in 2 annotaions
FTT0519	NT02FT1147	ORF sequence same in 2 annotaions
FTT0520	NT02FT1148	ORF sequence same in 2 annotaions
FTT0521	NT02FT1149	ORF sequence different in 2 annotaions
FTT0522	NT02FT1150	ORF sequence different in 2 annotaions
FTT0523	NT02FT1151	ORF sequence different in 2 annotaions
FTT0524	NT02FT1152	ORF sequence different in 2 annotaions
FTT0525	NT02FT1153	ORF sequence same in 2 annotaions
FTT0526	NT02FT1154	ORF sequence same in 2 annotaions
FTT0527	NT02FT1155	ORF sequence same in 2 annotaions
FTT0528	NT02FT1156	ORF sequence same in 2 annotaions
FTT0529c	NT02FT1158	ORF sequence different in 2 annotaions
FTT0530c	NT02FT1159	ORF sequence same in 2 annotaions
FTT0531	NT02FT1161	ORF sequence different in 2 annotaions
FTT0532c	NT02FT1162	ORF sequence same in 2 annotaions
FTT0533c	NT02FT1163	ORF sequence same in 2 annotaions
FTT0534c	NT02FT1164	ORF sequence same in 2 annotaions
FTT0535c	NT02FT1165	ORF sequence same in 2 annotaions
FTT0536		Only in published annotation
FTT0537	NT02FT1167	ORF sequence same in 2 annotaions
FTT0538c	NT02FT1168	ORF sequence same in 2 annotaions
FTT0539c	NT02FT1169	ORF sequence different in 2 annotaions
FTT0540c	NT02FT1170	ORF sequence same in 2 annotaions
FTT0541c	NT02FT1171	ORF sequence different in 2 annotaions
FTT0542	NT02FT1173	ORF sequence different in 2 annotaions
FTT0543	NT02FT1174	ORF sequence different in 2 annotaions
FTT0544	NT02FT1175	ORF sequence same in 2 annotaions
FTT0545	NT02FT1176	ORF sequence same in 2 annotaions
FTT0546	NT02FT1177	ORF sequence same in 2 annotaions
FTT0547	NT02FT1178	ORF sequence same in 2 annotaions
FTT0548	NT02FT1179	ORF sequence same in 2 annotaions
FTT0549	NT02FT1180	ORF sequence same in 2 annotaions
FTT0550	NT02FT1181	ORF sequence different in 2 annotaions
FTT0551	NT02FT1183	ORF sequence different in 2 annotaions
FTT0552	NT02FT1184	ORF sequence same in 2 annotaions
FTT0553	NT02FT1185	ORF sequence same in 2 annotaions
FTT0554	NT02FT1186	ORF sequence same in 2 annotaions
FTT0555	NT02FT1187	ORF sequence same in 2 annotaions
FTT0556c	NT02FT1188	ORF sequence same in 2 annotaions
FTT0557	NT02FT1189	ORF sequence same in 2 annotaions
FTT0558	NT02FT1190	ORF sequence same in 2 annotaions
FTT0559c	NT02FT1191	ORF sequence different in 2 annotaions
FTT0560c	NT02FT1192	ORF sequence same in 2 annotaions
FTT0561		Only in published annotation
FTT0562	NT02FT1195	ORF sequence same in 2 annotaions
FTT0563	NT02FT1196	ORF sequence same in 2 annotaions
FTT0564	NT02FT1197	ORF sequence same in 2 annotaions
FTT0565c		Only in published annotation
FTT0566	NT02FT0837	ORF sequence different in 2 annotaions
FTT0567c	NT02FT0836	ORF sequence different in 2 annotaions
FTT0568	NT02FT0833	ORF sequence same in 2 annotaions
FTT0569c	NT02FT0832	ORF sequence same in 2 annotaions
FTT0570	NT02FT0831	ORF sequence same in 2 annotaions
FTT0571	NT02FT0829	ORF sequence same in 2 annotaions
FTT0572	NT02FT0828	ORF sequence same in 2 annotaions
FTT0573	NT02FT0827	ORF sequence same in 2 annotaions
FTT0574	NT02FT0826	ORF sequence different in 2 annotaions
FTT0575	NT02FT0823	ORF sequence same in 2 annotaions
FTT0576	NT02FT0822	ORF sequence different in 2 annotaions
FTT0577	NT02FT0821	ORF sequence different in 2 annotaions
FTT0578	NT02FT0820	ORF sequence same in 2 annotaions
FTT0579	NT02FT0819	ORF sequence same in 2 annotaions
FTT0580	NT02FT0818	ORF sequence different in 2 annotaions
FTT0581	NT02FT0817	ORF sequence same in 2 annotaions
FTT0582	NT02FT0816	ORF sequence same in 2 annotaions
FTT0583	NT02FT0815	ORF sequence different in 2 annotaions
FTT0584	NT02FT0814	ORF sequence different in 2 annotaions
FTT0585	NT02FT0813	ORF sequence different in 2 annotaions
FTT0586	NT02FT0810	ORF sequence different in 2 annotaions
FTT0587c		Only in published annotation
FTT0588	NT02FT0807	ORF sequence different in 2 annotaions
FTT0589	NT02FT0806	ORF sequence same in 2 annotaions
FTT0590	NT02FT0805	ORF sequence different in 2 annotaions
FTT0591	NT02FT0804	ORF sequence same in 2 annotaions
FTT0592	NT02FT0803	ORF sequence same in 2 annotaions
FTT0593c	NT02FT0802	ORF sequence different in 2 annotaions
FTT0594c	NT02FT0801	ORF sequence same in 2 annotaions
FTT0595c	NT02FT0800	ORF sequence same in 2 annotaions
FTT0596c	NT02FT0799	ORF sequence same in 2 annotaions
FTT0597	NT02FT0798	ORF sequence same in 2 annotaions
FTT0598c	NT02FT0797	ORF sequence different in 2 annotaions
FTT0599	NT02FT0796	ORF sequence same in 2 annotaions
FTT0600	NT02FT0795	ORF sequence different in 2 annotaions
FTT0601		Only in published annotation
FTT0602c	NT02FT0793	ORF sequence same in 2 annotaions
FTT0603	NT02FT0792	ORF sequence same in 2 annotaions
FTT0604	NT02FT0791	ORF sequence different in 2 annotaions
FTT0605c	NT02FT0790	ORF sequence different in 2 annotaions
FTT0606c	NT02FT0789	ORF sequence different in 2 annotaions
FTT0607	NT02FT0788	ORF sequence same in 2 annotaions
FTT0608	NT02FT0787	ORF sequence same in 2 annotaions
FTT0609	NT02FT0786	ORF sequence same in 2 annotaions
FTT0610	NT02FT0785	ORF sequence same in 2 annotaions
FTT0611c	NT02FT0784	ORF sequence same in 2 annotaions
FTT0612	NT02FT0783	ORF sequence different in 2 annotaions
FTT0613c	NT02FT0782	ORF sequence same in 2 annotaions
FTT0614c	NT02FT0781	ORF sequence same in 2 annotaions
FTT0615c	NT02FT0780	ORF sequence different in 2 annotaions
FTT0616c	NT02FT0779	ORF sequence different in 2 annotaions
FTT0617c	NT02FT0778	ORF sequence same in 2 annotaions
FTT0618c	NT02FT0777	ORF sequence same in 2 annotaions
FTT0619	NT02FT0776	ORF sequence same in 2 annotaions
FTT0620	NT02FT0775	ORF sequence different in 2 annotaions
FTT0621	NT02FT0773	ORF sequence different in 2 annotaions
FTT0622c		Only in published annotation
FTT0623	NT02FT0772	ORF sequence same in 2 annotaions
FTT0624	NT02FT0771	ORF sequence same in 2 annotaions
FTT0625	NT02FT0770	ORF sequence same in 2 annotaions
FTT0626	NT02FT1244	ORF sequence different in 2 annotaions
FTT0627	NT02FT0768	ORF sequence same in 2 annotaions
FTT0628	NT02FT0767	ORF sequence same in 2 annotaions
FTT0629	NT02FT0766	ORF sequence different in 2 annotaions
FTT0630	NT02FT0765	ORF sequence same in 2 annotaions
FTT0631	NT02FT0764	ORF sequence same in 2 annotaions
FTT0632c	NT02FT0763	ORF sequence same in 2 annotaions
FTT0633	NT02FT0762	ORF sequence same in 2 annotaions
FTT0634	NT02FT0761	ORF sequence same in 2 annotaions
FTT0635	NT02FT0760	ORF sequence same in 2 annotaions
FTT0636	NT02FT0759	ORF sequence same in 2 annotaions
FTT0637	NT02FT0758	ORF sequence different in 2 annotaions
FTT0638	NT02FT0755	ORF sequence same in 2 annotaions
FTT0639	NT02FT0754	ORF sequence same in 2 annotaions
FTT0640	NT02FT0753	ORF sequence different in 2 annotaions
FTT0641	NT02FT0752	ORF sequence different in 2 annotaions
FTT0642	NT02FT0750	ORF sequence same in 2 annotaions
FTT0643	NT02FT0749	ORF sequence different in 2 annotaions
FTT0644c	NT02FT0746	ORF sequence same in 2 annotaions
FTT0645c	NT02FT0745	ORF sequence different in 2 annotaions
FTT0646c	NT02FT0563	ORF sequence different in 2 annotaions
FTT0647c	NT02FT1055	ORF sequence same in 2 annotaions
FTT0648c	NT02FT1054	ORF sequence different in 2 annotaions
FTT0649c	NT02FT1053	ORF sequence same in 2 annotaions
FTT0650c	NT02FT1052	ORF sequence different in 2 annotaions
FTT0651	NT02FT1051	ORF sequence different in 2 annotaions
FTT0652c	NT02FT1049	ORF sequence same in 2 annotaions
FTT0653	NT02FT1048	ORF sequence same in 2 annotaions
FTT0654	NT02FT1047	ORF sequence same in 2 annotaions
FTT0655	NT02FT1046	ORF sequence same in 2 annotaions
FTT0656	NT02FT1045	ORF sequence same in 2 annotaions
FTT0657	NT02FT1044	ORF sequence different in 2 annotaions
FTT0658	NT02FT1042	ORF sequence different in 2 annotaions
FTT0659	NT02FT1041	ORF sequence same in 2 annotaions
FTT0660	NT02FT1040	ORF sequence same in 2 annotaions
FTT0661c		Only in published annotation
FTT0662c	NT02FT1039	ORF sequence different in 2 annotaions
FTT0663	NT02FT1038	ORF sequence same in 2 annotaions
FTT0664c	NT02FT1037	ORF sequence same in 2 annotaions
FTT0665c	NT02FT1036	ORF sequence same in 2 annotaions
FTT0666c	NT02FT1035	ORF sequence same in 2 annotaions
FTT0667	NT02FT1034	ORF sequence same in 2 annotaions
FTT0668	NT02FT1033	ORF sequence same in 2 annotaions
FTT0669	NT02FT1032	ORF sequence same in 2 annotaions
FTT0670c	NT02FT1031	ORF sequence different in 2 annotaions
FTT0671	NT02FT1030	ORF sequence same in 2 annotaions
FTT0672c	NT02FT1029	ORF sequence different in 2 annotaions
FTT0673c	NT02FT1027	ORF sequence different in 2 annotaions
FTT0674	NT02FT1026	ORF sequence different in 2 annotaions
FTT0675	NT02FT1025	ORF sequence same in 2 annotaions
FTT0676	NT02FT1024	ORF sequence same in 2 annotaions
FTT0677c	NT02FT1023	ORF sequence different in 2 annotaions
FTT0678c	NT02FT1022	ORF sequence same in 2 annotaions
FTT0679c	NT02FT1021	ORF sequence same in 2 annotaions
FTT0680c	NT02FT1020	ORF sequence same in 2 annotaions
FTT0681c	NT02FT1019	ORF sequence same in 2 annotaions
FTT0682c	NT02FT1018	ORF sequence same in 2 annotaions
FTT0683c	NT02FT1017	ORF sequence same in 2 annotaions
FTT0684c	NT02FT1016	ORF sequence different in 2 annotaions
FTT0685c	NT02FT1015	ORF sequence same in 2 annotaions
FTT0686c	NT02FT1014	ORF sequence same in 2 annotaions
FTT0687c	NT02FT1540	ORF sequence different in 2 annotaions
FTT0688c	NT02FT1012	ORF sequence same in 2 annotaions
FTT0689	NT02FT1011	ORF sequence different in 2 annotaions
FTT0690c	NT02FT1010	ORF sequence same in 2 annotaions
FTT0691	NT02FT1009	ORF sequence different in 2 annotaions
FTT0692c		Only in published annotation
FTT0693c	NT02FT1005	ORF sequence same in 2 annotaions
FTT0694	NT02FT1004	ORF sequence same in 2 annotaions
FTT0695	NT02FT1003	ORF sequence same in 2 annotaions
FTT0696	NT02FT1002	ORF sequence different in 2 annotaions
FTT0697	NT02FT1001	ORF sequence same in 2 annotaions
FTT0698	NT02FT1000	ORF sequence same in 2 annotaions
FTT0699	NT02FT0999	ORF sequence different in 2 annotaions
FTT0700	NT02FT0998	ORF sequence same in 2 annotaions
FTT0701	NT02FT0996	ORF sequence different in 2 annotaions
FTT0702	NT02FT0995	ORF sequence same in 2 annotaions
FTT0703	NT02FT0994	ORF sequence same in 2 annotaions
FTT0704	NT02FT0993	ORF sequence same in 2 annotaions
FTT0705	NT02FT0992	ORF sequence same in 2 annotaions
FTT0706	NT02FT0991	ORF sequence different in 2 annotaions
FTT0707	NT02FT0989	ORF sequence different in 2 annotaions
FTT0708	NT02FT0988	ORF sequence different in 2 annotaions
FTT0709	NT02FT0987	ORF sequence same in 2 annotaions
FTT0710	NT02FT0986	ORF sequence same in 2 annotaions
FTT0711	NT02FT0985	ORF sequence different in 2 annotaions
FTT0712c	NT02FT0984	ORF sequence different in 2 annotaions
FTT0713c	NT02FT0983	ORF sequence same in 2 annotaions
FTT0714c	NT02FT0982	ORF sequence same in 2 annotaions
FTT0715	NT02FT0981	ORF sequence same in 2 annotaions
FTT0716	NT02FT0980	ORF sequence different in 2 annotaions
FTT0717	NT02FT0979	ORF sequence different in 2 annotaions
FTT0718	NT02FT0977	ORF sequence same in 2 annotaions
FTT0719	NT02FT0976	ORF sequence different in 2 annotaions
FTT0720c	NT02FT0975	ORF sequence same in 2 annotaions
FTT0721c	NT02FT0974	ORF sequence same in 2 annotaions
FTT0722c		Only in published annotation
FTT0723c	NT02FT0971	ORF sequence same in 2 annotaions
FTT0724c	NT02FT0970	ORF sequence different in 2 annotaions
FTT0725c	NT02FT0968	ORF sequence different in 2 annotaions
FTT0726c	NT02FT0967	ORF sequence same in 2 annotaions
FTT0727	NT02FT0966	ORF sequence same in 2 annotaions
FTT0728	NT02FT0965	ORF sequence same in 2 annotaions
FTT0729	NT02FT0964	ORF sequence different in 2 annotaions
FTT0730		Only in published annotation
FTT0731c	NT02FT0962	ORF sequence same in 2 annotaions
FTT0732	NT02FT0961	ORF sequence same in 2 annotaions
FTT0733	NT02FT0960	ORF sequence same in 2 annotaions
FTT0734	NT02FT0959	ORF sequence different in 2 annotaions
FTT0735	NT02FT0957	ORF sequence different in 2 annotaions
FTT0736	NT02FT0954	ORF sequence same in 2 annotaions
FTT0737c	NT02FT0952	ORF sequence different in 2 annotaions
FTT0738	NT02FT0951	ORF sequence same in 2 annotaions
FTT0739c	NT02FT0950	ORF sequence same in 2 annotaions
FTT0740c	NT02FT0947	ORF sequence same in 2 annotaions
FTT0741c	NT02FT0946	ORF sequence same in 2 annotaions
FTT0742	NT02FT0945	ORF sequence different in 2 annotaions
FTT0743	NT02FT0944	ORF sequence same in 2 annotaions
FTT0744c	NT02FT0943	ORF sequence different in 2 annotaions
FTT0745c		Only in published annotation
FTT0746c	NT02FT0942	ORF sequence same in 2 annotaions
FTT0747c	NT02FT0941	ORF sequence different in 2 annotaions
FTT0748	NT02FT0939	ORF sequence different in 2 annotaions
FTT0749c	NT02FT0938	ORF sequence same in 2 annotaions
FTT0750	NT02FT0937	ORF sequence different in 2 annotaions
FTT0751c	NT02FT0936	ORF sequence same in 2 annotaions
FTT0752c	NT02FT0935	ORF sequence same in 2 annotaions
FTT0753	NT02FT0934	ORF sequence same in 2 annotaions
FTT0754c	NT02FT0933	ORF sequence same in 2 annotaions
FTT0755	NT02FT0932	ORF sequence same in 2 annotaions
FTT0756	NT02FT0931	ORF sequence same in 2 annotaions
FTT0757	NT02FT0930	ORF sequence same in 2 annotaions
FTT0758	NT02FT0929	ORF sequence different in 2 annotaions
FTT0759	NT02FT0927	ORF sequence same in 2 annotaions
FTT0760c		Only in published annotation
FTT0761c	NT02FT0926	ORF sequence same in 2 annotaions
FTT0762c	NT02FT0925	ORF sequence same in 2 annotaions
FTT0763c	NT02FT0924	ORF sequence same in 2 annotaions
FTT0764	NT02FT0923	ORF sequence same in 2 annotaions
FTT0765		Only in published annotation
FTT0766	NT02FT1482	ORF sequence same in 2 annotaions
FTT0767c	NT02FT1481	ORF sequence same in 2 annotaions
FTT0768c	NT02FT1480	ORF sequence different in 2 annotaions
FTT0769	NT02FT1479	ORF sequence same in 2 annotaions
FTT0770	NT02FT1478	ORF sequence different in 2 annotaions
FTT0771c	NT02FT1476	ORF sequence different in 2 annotaions
FTT0772	NT02FT1474	ORF sequence same in 2 annotaions
FTT0773	NT02FT1473	ORF sequence same in 2 annotaions
FTT0774	NT02FT1471	ORF sequence same in 2 annotaions
FTT0775c	NT02FT1470	ORF sequence different in 2 annotaions
FTT0776c	NT02FT1468	ORF sequence same in 2 annotaions
FTT0777	NT02FT1467	ORF sequence same in 2 annotaions
FTT0778	NT02FT1944	ORF sequence different in 2 annotaions
FTT0779		Only in published annotation
FTT0780c	NT02FT0337	ORF sequence same in 2 annotaions
FTT0781c	NT02FT0336	ORF sequence same in 2 annotaions
FTT0782	NT02FT0335	ORF sequence same in 2 annotaions
FTT0783	NT02FT0334	ORF sequence different in 2 annotaions
FTT0784	NT02FT0333	ORF sequence same in 2 annotaions
FTT0785	NT02FT0332	ORF sequence different in 2 annotaions
FTT0786	NT02FT0331	ORF sequence same in 2 annotaions
FTT0787	NT02FT0330	ORF sequence same in 2 annotaions
FTT0788c	NT02FT0329	ORF sequence different in 2 annotaions
FTT0789	NT02FT0328	ORF sequence same in 2 annotaions
FTT0790	NT02FT0327	ORF sequence same in 2 annotaions
FTT0791	NT02FT0326	ORF sequence different in 2 annotaions
FTT0792	NT02FT0325	ORF sequence same in 2 annotaions
FTT0793	NT02FT0324	ORF sequence same in 2 annotaions
FTT0794	NT02FT0323	ORF sequence different in 2 annotaions
FTT0795		Only in published annotation
FTT0796	NT02FT0043	ORF sequence different in 2 annotaions
FTT0797	NT02FT0042	ORF sequence same in 2 annotaions
FTT0798	NT02FT0041	ORF sequence different in 2 annotaions
FTT0799	NT02FT0040	ORF sequence same in 2 annotaions
FTT0800	NT02FT0039	ORF sequence same in 2 annotaions
FTT0801c	NT02FT0038	ORF sequence different in 2 annotaions
FTT0802	NT02FT0037	ORF sequence different in 2 annotaions
FTT0803	NT02FT0036	ORF sequence different in 2 annotaions
FTT0804	NT02FT0035	ORF sequence same in 2 annotaions
FTT0805		Only in published annotation
FTT0806		Only in published annotation
FTT0807	NT02FT0744	ORF sequence different in 2 annotaions
FTT0808	NT02FT1472	ORF sequence different in 2 annotaions
FTT0809c	NT02FT0742	ORF sequence same in 2 annotaions
FTT0810c	NT02FT0741	ORF sequence same in 2 annotaions
FTT0811c	NT02FT0740	ORF sequence same in 2 annotaions
FTT0812	NT02FT0739	ORF sequence same in 2 annotaions
FTT0813	NT02FT0738	ORF sequence same in 2 annotaions
FTT0814c	NT02FT0737	ORF sequence different in 2 annotaions
FTT0815c	NT02FT0736	ORF sequence same in 2 annotaions
FTT0816c	NT02FT0735	ORF sequence same in 2 annotaions
FTT0817	NT02FT0734	ORF sequence different in 2 annotaions
FTT0818	NT02FT0733	ORF sequence same in 2 annotaions
FTT0819	NT02FT0732	ORF sequence same in 2 annotaions
FTT0820	NT02FT0731	ORF sequence same in 2 annotaions
FTT0821	NT02FT0730	ORF sequence different in 2 annotaions
FTT0822		Only in published annotation
FTT0823	NT02FT0727	ORF sequence different in 2 annotaions
FTT0824	NT02FT0726	ORF sequence same in 2 annotaions
FTT0825c	NT02FT0725	ORF sequence same in 2 annotaions
FTT0826c		Only in published annotation
FTT0827c	NT02FT0724	ORF sequence same in 2 annotaions
FTT0828c	NT02FT0723	ORF sequence different in 2 annotaions
FTT0829c	NT02FT0721	ORF sequence same in 2 annotaions
FTT0830c	NT02FT0720	ORF sequence different in 2 annotaions
FTT0831c	NT02FT0718	ORF sequence same in 2 annotaions
FTT0832	NT02FT0717	ORF sequence same in 2 annotaions
FTT0833	NT02FT0948	ORF sequence different in 2 annotaions
FTT0834	NT02FT0715	ORF sequence same in 2 annotaions
FTT0835	NT02FT0714	ORF sequence different in 2 annotaions
FTT0836c	NT02FT0713	ORF sequence same in 2 annotaions
FTT0837	NT02FT0712	ORF sequence different in 2 annotaions
FTT0838	NT02FT0711	ORF sequence same in 2 annotaions
FTT0839	NT02FT0710	ORF sequence same in 2 annotaions
FTT0840	NT02FT0709	ORF sequence different in 2 annotaions
FTT0841	NT02FT0708	ORF sequence different in 2 annotaions
FTT0842	NT02FT0707	ORF sequence same in 2 annotaions
FTT0843	NT02FT0706	ORF sequence different in 2 annotaions
FTT0844	NT02FT0704	ORF sequence different in 2 annotaions
FTT0845	NT02FT0702	ORF sequence different in 2 annotaions
FTT0846	NT02FT0701	ORF sequence different in 2 annotaions
FTT0847	NT02FT0700	ORF sequence different in 2 annotaions
FTT0848		Only in published annotation
FTT0849	NT02FT0699	ORF sequence different in 2 annotaions
FTT0850	NT02FT0698	ORF sequence same in 2 annotaions
FTT0851	NT02FT0697	ORF sequence same in 2 annotaions
FTT0852	NT02FT0696	ORF sequence different in 2 annotaions
FTT0853	NT02FT0694	ORF sequence same in 2 annotaions
FTT0854c	NT02FT0693	ORF sequence same in 2 annotaions
FTT0855c	NT02FT0692	ORF sequence same in 2 annotaions
FTT0856c	NT02FT0691	ORF sequence different in 2 annotaions
FTT0857c	NT02FT0690	ORF sequence same in 2 annotaions
FTT0858	NT02FT0689	ORF sequence same in 2 annotaions
FTT0859c	NT02FT0688	ORF sequence same in 2 annotaions
FTT0860c	NT02FT0687	ORF sequence same in 2 annotaions
FTT0861c	NT02FT0686	ORF sequence same in 2 annotaions
FTT0862c	NT02FT0685	ORF sequence different in 2 annotaions
FTT0863c	NT02FT0684	ORF sequence same in 2 annotaions
FTT0864c	NT02FT0683	ORF sequence different in 2 annotaions
FTT0865	NT02FT0681	ORF sequence different in 2 annotaions
FTT0866c	NT02FT1008	ORF sequence different in 2 annotaions
FTT0867		Only in published annotation
FTT0868c	NT02FT0675	ORF sequence same in 2 annotaions
FTT0869	NT02FT0674	ORF sequence same in 2 annotaions
FTT0870c	NT02FT0673	ORF sequence same in 2 annotaions
FTT0871	NT02FT0672	ORF sequence same in 2 annotaions
FTT0872c	NT02FT0671	ORF sequence same in 2 annotaions
FTT0873c	NT02FT0670	ORF sequence same in 2 annotaions
FTT0874c	NT02FT0669	ORF sequence same in 2 annotaions
FTT0875c	NT02FT0668	ORF sequence same in 2 annotaions
FTT0876c	NT02FT0667	ORF sequence same in 2 annotaions
FTT0877c	NT02FT0666	ORF sequence same in 2 annotaions
FTT0878c	NT02FT0665	ORF sequence same in 2 annotaions
FTT0879	NT02FT0664	ORF sequence same in 2 annotaions
FTT0880	NT02FT0663	ORF sequence different in 2 annotaions
FTT0881c	NT02FT0662	ORF sequence different in 2 annotaions
FTT0882	NT02FT0661	ORF sequence different in 2 annotaions
FTT0883	NT02FT0660	ORF sequence different in 2 annotaions
FTT0884c	NT02FT0657	ORF sequence different in 2 annotaions
FTT0885	NT02FT0656	ORF sequence same in 2 annotaions
FTT0886	NT02FT0655	ORF sequence same in 2 annotaions
FTT0887c	NT02FT0653	ORF sequence same in 2 annotaions
FTT0888c	NT02FT0652	ORF sequence same in 2 annotaions
FTT0889c	NT02FT0650	ORF sequence same in 2 annotaions
FTT0890c	NT02FT0649	ORF sequence same in 2 annotaions
FTT0891	NT02FT0648	ORF sequence same in 2 annotaions
FTT0892	NT02FT0647	ORF sequence same in 2 annotaions
FTT0893	NT02FT0646	ORF sequence same in 2 annotaions
FTT0894	NT02FT0645	ORF sequence different in 2 annotaions
FTT0895	NT02FT0644	ORF sequence same in 2 annotaions
FTT0896	NT02FT0643	ORF sequence same in 2 annotaions
FTT0897	NT02FT0642	ORF sequence same in 2 annotaions
FTT0898c	NT02FT0641	ORF sequence same in 2 annotaions
FTT0899c	NT02FT0640	ORF sequence same in 2 annotaions
FTT0900	NT02FT0639	ORF sequence same in 2 annotaions
FTT0901	NT02FT0638	ORF sequence same in 2 annotaions
FTT0902	NT02FT0637	ORF sequence same in 2 annotaions
FTT0903	NT02FT0636	ORF sequence same in 2 annotaions
FTT0904	NT02FT0635	ORF sequence same in 2 annotaions
FTT0905	NT02FT0634	ORF sequence same in 2 annotaions
FTT0906c	NT02FT0633	ORF sequence same in 2 annotaions
FTT0907	NT02FT0632	ORF sequence same in 2 annotaions
FTT0908	NT02FT0631	ORF sequence same in 2 annotaions
FTT0909	NT02FT0630	ORF sequence same in 2 annotaions
FTT0910	NT02FT0629	ORF sequence same in 2 annotaions
FTT0911	NT02FT0628	ORF sequence same in 2 annotaions
FTT0912c	NT02FT0627	ORF sequence same in 2 annotaions
FTT0913	NT02FT1441	ORF sequence different in 2 annotaions
FTT0914c	NT02FT0625	ORF sequence same in 2 annotaions
FTT0915c	NT02FT0624	ORF sequence same in 2 annotaions
FTT0916c	NT02FT0623	ORF sequence same in 2 annotaions
FTT0917	NT02FT0622	ORF sequence same in 2 annotaions
FTT0918	NT02FT0621	ORF sequence same in 2 annotaions
FTT0919	NT02FT0620	ORF sequence same in 2 annotaions
FTT0920		Only in published annotation
FTT0921		Only in published annotation
FTT0922	NT02FT0511	ORF sequence same in 2 annotaions
FTT0923	NT02FT1941	ORF sequence different in 2 annotaions
FTT0924	NT02FT0513	ORF sequence same in 2 annotaions
FTT0925	NT02FT0514	ORF sequence same in 2 annotaions
FTT0926	NT02FT0515	ORF sequence same in 2 annotaions
FTT0927	NT02FT0516	ORF sequence same in 2 annotaions
FTT0928c	NT02FT0517	ORF sequence same in 2 annotaions
FTT0929c	NT02FT0519	ORF sequence different in 2 annotaions
FTT0930c	NT02FT0520	ORF sequence different in 2 annotaions
FTT0931	NT02FT0522	ORF sequence different in 2 annotaions
FTT0932	NT02FT0523	ORF sequence same in 2 annotaions
FTT0933	NT02FT0525	ORF sequence different in 2 annotaions
FTT0934c	NT02FT0526	ORF sequence same in 2 annotaions
FTT0935c	NT02FT0527	ORF sequence same in 2 annotaions
FTT0936c	NT02FT0528	ORF sequence different in 2 annotaions
FTT0937c	NT02FT0529	ORF sequence same in 2 annotaions
FTT0938	NT02FT0530	ORF sequence different in 2 annotaions
FTT0939c	NT02FT0531	ORF sequence different in 2 annotaions
FTT0940c	NT02FT0532	ORF sequence same in 2 annotaions
FTT0941c	NT02FT0533	ORF sequence same in 2 annotaions
FTT0942c	NT02FT0534	ORF sequence same in 2 annotaions
FTT0943c	NT02FT0535	ORF sequence different in 2 annotaions
FTT0944	NT02FT0536	ORF sequence same in 2 annotaions
FTT0945	NT02FT0537	ORF sequence same in 2 annotaions
FTT0946	NT02FT0538	ORF sequence same in 2 annotaions
FTT0947c	NT02FT0540	ORF sequence different in 2 annotaions
FTT0948c	NT02FT0541	ORF sequence same in 2 annotaions
FTT0949c	NT02FT0543	ORF sequence different in 2 annotaions
FTT0950c	NT02FT0545	ORF sequence different in 2 annotaions
FTT0951c	NT02FT0546	ORF sequence same in 2 annotaions
FTT0952	NT02FT0547	ORF sequence same in 2 annotaions
FTT0953c	NT02FT0548	ORF sequence different in 2 annotaions
FTT0954c	NT02FT0549	ORF sequence same in 2 annotaions
FTT0955c	NT02FT0550	ORF sequence same in 2 annotaions
FTT0956c	NT02FT0551	ORF sequence same in 2 annotaions
FTT0957c	NT02FT0552	ORF sequence same in 2 annotaions
FTT0958c	NT02FT0553	ORF sequence same in 2 annotaions
FTT0959c	NT02FT0554	ORF sequence different in 2 annotaions
FTT0960	NT02FT0555	ORF sequence same in 2 annotaions
FTT0961	NT02FT0556	ORF sequence same in 2 annotaions
FTT0962	NT02FT0557	ORF sequence same in 2 annotaions
FTT0963c	NT02FT0558	ORF sequence same in 2 annotaions
FTT0964c	NT02FT0562	ORF sequence different in 2 annotaions
FTT0965c	NT02FT0564	ORF sequence same in 2 annotaions
FTT0966	NT02FT0565	ORF sequence same in 2 annotaions
FTT0967c	NT02FT0566	ORF sequence different in 2 annotaions
FTT0968c	NT02FT0567	ORF sequence different in 2 annotaions
FTT0969c	NT02FT0568	ORF sequence same in 2 annotaions
FTT0970	NT02FT0569	ORF sequence same in 2 annotaions
FTT0971	NT02FT0570	ORF sequence same in 2 annotaions
FTT0972	NT02FT0571	ORF sequence same in 2 annotaions
FTT0973	NT02FT0572	ORF sequence different in 2 annotaions
FTT0974	NT02FT0575	ORF sequence different in 2 annotaions
FTT0975	NT02FT0576	ORF sequence same in 2 annotaions
FTT0976	NT02FT0577	ORF sequence same in 2 annotaions
FTT0977c	NT02FT0580	ORF sequence same in 2 annotaions
FTT0978c		Only in published annotation
FTT0979c	NT02FT0581	ORF sequence different in 2 annotaions
FTT0980	NT02FT0582	ORF sequence same in 2 annotaions
FTT0981	NT02FT0583	ORF sequence different in 2 annotaions
FTT0982	NT02FT0584	ORF sequence same in 2 annotaions
FTT0983	NT02FT0585	ORF sequence same in 2 annotaions
FTT0984c	NT02FT0586	ORF sequence different in 2 annotaions
FTT0985	NT02FT0587	ORF sequence same in 2 annotaions
FTT0986	NT02FT0588	ORF sequence different in 2 annotaions
FTT0987	NT02FT0589	ORF sequence same in 2 annotaions
FTT0988	NT02FT0590	ORF sequence same in 2 annotaions
FTT0989	NT02FT0592	ORF sequence different in 2 annotaions
FTT0990	NT02FT0593	ORF sequence same in 2 annotaions
FTT0991	NT02FT0594	ORF sequence same in 2 annotaions
FTT0992	NT02FT0595	ORF sequence same in 2 annotaions
FTT0993c	NT02FT0596	ORF sequence different in 2 annotaions
FTT0994c	NT02FT0597	ORF sequence same in 2 annotaions
FTT0995	NT02FT0598	ORF sequence same in 2 annotaions
FTT0996	NT02FT0600	ORF sequence different in 2 annotaions
FTT0997	NT02FT0601	ORF sequence same in 2 annotaions
FTT0998	NT02FT0603	ORF sequence different in 2 annotaions
FTT0999c	NT02FT0605	ORF sequence different in 2 annotaions
FTT1000c	NT02FT0606	ORF sequence same in 2 annotaions
FTT1001	NT02FT0607	ORF sequence same in 2 annotaions
FTT1002c	NT02FT0608	ORF sequence same in 2 annotaions
FTT1003c	NT02FT0609	ORF sequence same in 2 annotaions
FTT1004c	NT02FT0610	ORF sequence different in 2 annotaions
FTT1005c	NT02FT0611	ORF sequence same in 2 annotaions
FTT1006	NT02FT0613	ORF sequence different in 2 annotaions
FTT1007c	NT02FT0614	ORF sequence same in 2 annotaions
FTT1008c	NT02FT0615	ORF sequence same in 2 annotaions
FTT1009	NT02FT0616	ORF sequence different in 2 annotaions
FTT1010	NT02FT0214	ORF sequence different in 2 annotaions
FTT1011	NT02FT0213	ORF sequence same in 2 annotaions
FTT1012	NT02FT0212	ORF sequence different in 2 annotaions
FTT1013c	NT02FT0210	ORF sequence same in 2 annotaions
FTT1014c	NT02FT0209	ORF sequence different in 2 annotaions
FTT1015	NT02FT0208	ORF sequence same in 2 annotaions
FTT1016c	NT02FT0207	ORF sequence same in 2 annotaions
FTT1017c	NT02FT0206	ORF sequence same in 2 annotaions
FTT1018c	NT02FT0205	ORF sequence same in 2 annotaions
FTT1019c	NT02FT0204	ORF sequence same in 2 annotaions
FTT1020c	NT02FT0203	ORF sequence different in 2 annotaions
FTT1021c	NT02FT0202	ORF sequence same in 2 annotaions
FTT1022c	NT02FT0201	ORF sequence same in 2 annotaions
FTT1023c	NT02FT0200	ORF sequence same in 2 annotaions
FTT1024c	NT02FT0199	ORF sequence same in 2 annotaions
FTT1025c	NT02FT0198	ORF sequence same in 2 annotaions
FTT1026c	NT02FT0197	ORF sequence same in 2 annotaions
FTT1027c	NT02FT0196	ORF sequence same in 2 annotaions
FTT1028c	NT02FT0195	ORF sequence same in 2 annotaions
FTT1029	NT02FT0194	ORF sequence same in 2 annotaions
FTT1030	NT02FT0193	ORF sequence same in 2 annotaions
FTT1031	NT02FT0192	ORF sequence same in 2 annotaions
FTT1032	NT02FT0190	ORF sequence different in 2 annotaions
FTT1033	NT02FT0188	ORF sequence different in 2 annotaions
FTT1034c	NT02FT0186	ORF sequence same in 2 annotaions
FTT1035c	NT02FT0185	ORF sequence same in 2 annotaions
FTT1036c	NT02FT0184	ORF sequence same in 2 annotaions
FTT1037c	NT02FT0183	ORF sequence different in 2 annotaions
FTT1038c	NT02FT0182	ORF sequence same in 2 annotaions
FTT1039	NT02FT0181	ORF sequence same in 2 annotaions
FTT1040	NT02FT0180	ORF sequence different in 2 annotaions
FTT1041	NT02FT0178	ORF sequence same in 2 annotaions
FTT1042	NT02FT0177	ORF sequence same in 2 annotaions
FTT1043	NT02FT0176	ORF sequence same in 2 annotaions
FTT1044c	NT02FT0175	ORF sequence same in 2 annotaions
FTT1045c	NT02FT0174	ORF sequence different in 2 annotaions
FTT1046c	NT02FT0173	ORF sequence different in 2 annotaions
FTT1047c	NT02FT0019	ORF sequence same in 2 annotaions
FTT1048c	NT02FT0020	ORF sequence same in 2 annotaions
FTT1049c	NT02FT0021	ORF sequence different in 2 annotaions
FTT1050c	NT02FT0022	ORF sequence different in 2 annotaions
FTT1051c		Only in published annotation
FTT1052c		Only in published annotation
FTT1053c	NT02FT0025	ORF sequence different in 2 annotaions
FTT1054c	NT02FT0027	ORF sequence same in 2 annotaions
FTT1055c	NT02FT0028	ORF sequence same in 2 annotaions
FTT1056c	NT02FT0029	ORF sequence same in 2 annotaions
FTT1057c	NT02FT0030	ORF sequence same in 2 annotaions
FTT1058c	NT02FT0031	ORF sequence same in 2 annotaions
FTT1059c	NT02FT0032	ORF sequence different in 2 annotaions
FTT1060c	NT02FT0033	ORF sequence same in 2 annotaions
FTT1061c		Only in published annotation
FTT1062c		Only in published annotation
FTT1063	NT02FT1461	ORF sequence same in 2 annotaions
FTT1064	NT02FT1460	ORF sequence same in 2 annotaions
FTT1065c		Only in published annotation
FTT1066c	NT02FT1457	ORF sequence different in 2 annotaions
FTT1067c	NT02FT1456	ORF sequence different in 2 annotaions
FTT1068c	NT02FT1453	ORF sequence same in 2 annotaions
FTT1069c	NT02FT1452	ORF sequence different in 2 annotaions
FTT1070c	NT02FT1450	ORF sequence different in 2 annotaions
FTT1071c	NT02FT1448	ORF sequence same in 2 annotaions
FTT1072	NT02FT1446	ORF sequence different in 2 annotaions
FTT1073c	NT02FT1445	ORF sequence same in 2 annotaions
FTT1074		Only in published annotation
FTT1075	NT02FT1440	ORF sequence same in 2 annotaions
FTT1076	NT02FT1439	ORF sequence different in 2 annotaions
FTT1077c	NT02FT1438	ORF sequence same in 2 annotaions
FTT1078c	NT02FT1437	ORF sequence same in 2 annotaions
FTT1079c	NT02FT1436	ORF sequence same in 2 annotaions
FTT1080c	NT02FT1463	ORF sequence different in 2 annotaions
FTT1081c	NT02FT1434	ORF sequence same in 2 annotaions
FTT1082		Only in published annotation
FTT1083c	NT02FT1433	ORF sequence same in 2 annotaions
FTT1084c	NT02FT1432	ORF sequence same in 2 annotaions
FTT1085	NT02FT1431	ORF sequence different in 2 annotaions
FTT1086c	NT02FT1430	ORF sequence same in 2 annotaions
FTT1087c	NT02FT1429	ORF sequence different in 2 annotaions
FTT1088c	NT02FT1427	ORF sequence same in 2 annotaions
FTT1089	NT02FT1426	ORF sequence different in 2 annotaions
FTT1090	NT02FT1425	ORF sequence same in 2 annotaions
FTT1091	NT02FT1424	ORF sequence same in 2 annotaions
FTT1092c	NT02FT1423	ORF sequence different in 2 annotaions
FTT1093c	NT02FT1422	ORF sequence same in 2 annotaions
FTT1094c	NT02FT1421	ORF sequence different in 2 annotaions
FTT1095c	NT02FT1420	ORF sequence different in 2 annotaions
FTT1096c	NT02FT1419	ORF sequence same in 2 annotaions
FTT1097	NT02FT1418	ORF sequence same in 2 annotaions
FTT1098c	NT02FT1417	ORF sequence different in 2 annotaions
FTT1099c	NT02FT1415	ORF sequence different in 2 annotaions
FTT1100	NT02FT1414	ORF sequence different in 2 annotaions
FTT1101	NT02FT1413	ORF sequence different in 2 annotaions
FTT1102	NT02FT1411	ORF sequence same in 2 annotaions
FTT1103	NT02FT1410	ORF sequence different in 2 annotaions
FTT1104	NT02FT1408	ORF sequence different in 2 annotaions
FTT1105c	NT02FT1406	ORF sequence same in 2 annotaions
FTT1106	NT02FT1405	ORF sequence same in 2 annotaions
FTT1107c	NT02FT1404	ORF sequence different in 2 annotaions
FTT1108	NT02FT1402	ORF sequence same in 2 annotaions
FTT1109	NT02FT1401	ORF sequence same in 2 annotaions
FTT1110	NT02FT1400	ORF sequence same in 2 annotaions
FTT1111	NT02FT2004	ORF sequence same in 2 annotaions
FTT1112c	NT02FT1398	ORF sequence same in 2 annotaions
FTT1113c	NT02FT1397	ORF sequence different in 2 annotaions
FTT1114c	NT02FT1396	ORF sequence different in 2 annotaions
FTT1115c	NT02FT1395	ORF sequence same in 2 annotaions
FTT1116c	NT02FT1394	ORF sequence same in 2 annotaions
FTT1117c	NT02FT1393	ORF sequence same in 2 annotaions
FTT1118c	NT02FT1392	ORF sequence different in 2 annotaions
FTT1119	NT02FT1391	ORF sequence same in 2 annotaions
FTT1120c	NT02FT1390	ORF sequence same in 2 annotaions
FTT1121	NT02FT1389	ORF sequence different in 2 annotaions
FTT1122c	NT02FT1388	ORF sequence different in 2 annotaions
FTT1123	NT02FT1387	ORF sequence different in 2 annotaions
FTT1124	NT02FT1386	ORF sequence different in 2 annotaions
FTT1125	NT02FT1385	ORF sequence same in 2 annotaions
FTT1126	NT02FT1384	ORF sequence same in 2 annotaions
FTT1127	NT02FT1383	ORF sequence different in 2 annotaions
FTT1128	NT02FT1382	ORF sequence same in 2 annotaions
FTT1129c	NT02FT1381	ORF sequence same in 2 annotaions
FTT1130c	NT02FT1380	ORF sequence same in 2 annotaions
FTT1131	NT02FT1379	ORF sequence different in 2 annotaions
FTT1132c	NT02FT1378	ORF sequence different in 2 annotaions
FTT1133	NT02FT1377	ORF sequence same in 2 annotaions
FTT1134	NT02FT1376	ORF sequence same in 2 annotaions
FTT1135c	NT02FT1375	ORF sequence different in 2 annotaions
FTT1136c	NT02FT1373	ORF sequence same in 2 annotaions
FTT1137c	NT02FT1372	ORF sequence different in 2 annotaions
FTT1138	NT02FT1371	ORF sequence different in 2 annotaions
FTT1139	NT02FT1369	ORF sequence different in 2 annotaions
FTT1140	NT02FT1366	ORF sequence same in 2 annotaions
FTT1141	NT02FT1365	ORF sequence different in 2 annotaions
FTT1142c		Only in published annotation
FTT1143		Only in published annotation
FTT1144	NT02FT1361	ORF sequence different in 2 annotaions
FTT1145	NT02FT1359	ORF sequence same in 2 annotaions
FTT1146c	NT02FT1358	ORF sequence different in 2 annotaions
FTT1147c	NT02FT1356	ORF sequence different in 2 annotaions
FTT1148c	NT02FT1355	ORF sequence same in 2 annotaions
FTT1149c	NT02FT1354	ORF sequence same in 2 annotaions
FTT1150c	NT02FT1353	ORF sequence different in 2 annotaions
FTT1151c	NT02FT1352	ORF sequence same in 2 annotaions
FTT1152	NT02FT1351	ORF sequence same in 2 annotaions
FTT1153c	NT02FT1350	ORF sequence same in 2 annotaions
FTT1154c	NT02FT1349	ORF sequence same in 2 annotaions
FTT1155c	NT02FT1348	ORF sequence same in 2 annotaions
FTT1156c	NT02FT1347	ORF sequence different in 2 annotaions
FTT1157c	NT02FT1346	ORF sequence same in 2 annotaions
FTT1158c	NT02FT1345	ORF sequence same in 2 annotaions
FTT1159c	NT02FT1344	ORF sequence same in 2 annotaions
FTT1160c	NT02FT1343	ORF sequence same in 2 annotaions
FTT1161	NT02FT1342	ORF sequence same in 2 annotaions
FTT1162c	NT02FT1341	ORF sequence different in 2 annotaions
FTT1163c	NT02FT1338	ORF sequence same in 2 annotaions
FTT1164c	NT02FT1337	ORF sequence same in 2 annotaions
FTT1165c	NT02FT1336	ORF sequence same in 2 annotaions
FTT1166c	NT02FT1335	ORF sequence same in 2 annotaions
FTT1167c	NT02FT1334	ORF sequence same in 2 annotaions
FTT1168c	NT02FT1333	ORF sequence same in 2 annotaions
FTT1169	NT02FT1332	ORF sequence different in 2 annotaions
FTT1170		Only in published annotation
FTT1171c	NT02FT1330	ORF sequence different in 2 annotaions
FTT1172c	NT02FT1329	ORF sequence same in 2 annotaions
FTT1173c	NT02FT1328	ORF sequence different in 2 annotaions
FTT1174c	NT02FT1325	ORF sequence same in 2 annotaions
FTT1175c	NT02FT1324	ORF sequence same in 2 annotaions
FTT1176c	NT02FT1323	ORF sequence different in 2 annotaions
FTT1177c	NT02FT1321	ORF sequence same in 2 annotaions
FTT1178c	NT02FT1320	ORF sequence same in 2 annotaions
FTT1179	NT02FT1319	ORF sequence same in 2 annotaions
FTT1180	NT02FT1318	ORF sequence different in 2 annotaions
FTT1181c	NT02FT1316	ORF sequence same in 2 annotaions
FTT1182c	NT02FT1315	ORF sequence different in 2 annotaions
FTT1183c	NT02FT1313	ORF sequence same in 2 annotaions
FTT1184c	NT02FT1312	ORF sequence same in 2 annotaions
FTT1185c	NT02FT1311	ORF sequence same in 2 annotaions
FTT1186	NT02FT1310	ORF sequence same in 2 annotaions
FTT1187	NT02FT1309	ORF sequence different in 2 annotaions
FTT1188	NT02FT1308	ORF sequence same in 2 annotaions
FTT1189c	NT02FT1306	ORF sequence different in 2 annotaions
FTT1190c	NT02FT1304	ORF sequence different in 2 annotaions
FTT1191	NT02FT1302	ORF sequence same in 2 annotaions
FTT1192c	NT02FT1301	ORF sequence different in 2 annotaions
FTT1193c	NT02FT1299	ORF sequence same in 2 annotaions
FTT1194c	NT02FT1298	ORF sequence same in 2 annotaions
FTT1195c	NT02FT1297	ORF sequence different in 2 annotaions
FTT1196c	NT02FT1295	ORF sequence different in 2 annotaions
FTT1197c	NT02FT1294	ORF sequence different in 2 annotaions
FTT1198c	NT02FT1293	ORF sequence different in 2 annotaions
FTT1199c	NT02FT1292	ORF sequence different in 2 annotaions
FTT1200c	NT02FT1290	ORF sequence same in 2 annotaions
FTT1201c	NT02FT1289	ORF sequence same in 2 annotaions
FTT1202	NT02FT1288	ORF sequence same in 2 annotaions
FTT1203c	NT02FT1287	ORF sequence same in 2 annotaions
FTT1204c	NT02FT1286	ORF sequence same in 2 annotaions
FTT1205	NT02FT1285	ORF sequence same in 2 annotaions
FTT1206	NT02FT1284	ORF sequence same in 2 annotaions
FTT1207	NT02FT1283	ORF sequence same in 2 annotaions
FTT1208	NT02FT1282	ORF sequence same in 2 annotaions
FTT1209c	NT02FT1281	ORF sequence different in 2 annotaions
FTT1210c		Only in published annotation
FTT1211c	NT02FT1278	ORF sequence same in 2 annotaions
FTT1212c	NT02FT1277	ORF sequence same in 2 annotaions
FTT1213	NT02FT1276	ORF sequence same in 2 annotaions
FTT1214c	NT02FT1275	ORF sequence same in 2 annotaions
FTT1215c	NT02FT1274	ORF sequence different in 2 annotaions
FTT1216c	NT02FT1273	ORF sequence same in 2 annotaions
FTT1217c	NT02FT1272	ORF sequence same in 2 annotaions
FTT1218c	NT02FT1271	ORF sequence same in 2 annotaions
FTT1219c	NT02FT1270	ORF sequence different in 2 annotaions
FTT1220	NT02FT1269	ORF sequence same in 2 annotaions
FTT1221	NT02FT1268	ORF sequence same in 2 annotaions
FTT1222	NT02FT1267	ORF sequence same in 2 annotaions
FTT1223	NT02FT1266	ORF sequence same in 2 annotaions
FTT1224c	NT02FT1265	ORF sequence same in 2 annotaions
FTT1225c	NT02FT1264	ORF sequence same in 2 annotaions
FTT1226c	NT02FT1263	ORF sequence same in 2 annotaions
FTT1227	NT02FT1262	ORF sequence different in 2 annotaions
FTT1228	NT02FT1260	ORF sequence same in 2 annotaions
FTT1229	NT02FT1259	ORF sequence same in 2 annotaions
FTT1230	NT02FT1258	ORF sequence different in 2 annotaions
FTT1231	NT02FT1257	ORF sequence same in 2 annotaions
FTT1232		Only in published annotation
FTT1233c	NT02FT1254	ORF sequence different in 2 annotaions
FTT1234	NT02FT1253	ORF sequence same in 2 annotaions
FTT1235c	NT02FT1252	ORF sequence same in 2 annotaions
FTT1236	NT02FT1251	ORF sequence same in 2 annotaions
FTT1237	NT02FT1250	ORF sequence same in 2 annotaions
FTT1238c	NT02FT1249	ORF sequence different in 2 annotaions
FTT1239	NT02FT0005	ORF sequence different in 2 annotaions
FTT1240c	NT02FT0011	ORF sequence same in 2 annotaions
FTT1241		Only in published annotation
FTT1242		Only in published annotation
FTT1243c	NT02FT0137	ORF sequence same in 2 annotaions
FTT1244c	NT02FT0136	ORF sequence same in 2 annotaions
FTT1245	NT02FT0135	ORF sequence same in 2 annotaions
FTT1246	NT02FT0134	ORF sequence different in 2 annotaions
FTT1247	NT02FT0133	ORF sequence same in 2 annotaions
FTT1248	NT02FT0132	ORF sequence same in 2 annotaions
FTT1249	NT02FT0131	ORF sequence same in 2 annotaions
FTT1250	NT02FT0130	ORF sequence different in 2 annotaions
FTT1251c	NT02FT0128	ORF sequence different in 2 annotaions
FTT1252	NT02FT0127	ORF sequence same in 2 annotaions
FTT1253	NT02FT0126	ORF sequence different in 2 annotaions
FTT1254	NT02FT0125	ORF sequence same in 2 annotaions
FTT1255c	NT02FT0124	ORF sequence different in 2 annotaions
FTT1256	NT02FT0123	ORF sequence same in 2 annotaions
FTT1257	NT02FT0122	ORF sequence same in 2 annotaions
FTT1258	NT02FT0121	ORF sequence same in 2 annotaions
FTT1259	NT02FT0120	ORF sequence same in 2 annotaions
FTT1260	NT02FT0119	ORF sequence same in 2 annotaions
FTT1261c	NT02FT0118	ORF sequence different in 2 annotaions
FTT1262		Only in published annotation
FTT1263c	NT02FT0111	ORF sequence different in 2 annotaions
FTT1264	NT02FT0044	ORF sequence different in 2 annotaions
FTT1265c		Only in published annotation
FTT1266c	NT02FT0238	ORF sequence same in 2 annotaions
FTT1267	NT02FT0237	ORF sequence same in 2 annotaions
FTT1268c	NT02FT0236	ORF sequence different in 2 annotaions
FTT1269c	NT02FT0235	ORF sequence same in 2 annotaions
FTT1270c	NT02FT0234	ORF sequence same in 2 annotaions
FTT1271	NT02FT0233	ORF sequence same in 2 annotaions
FTT1272	NT02FT0232	ORF sequence same in 2 annotaions
FTT1273	NT02FT0231	ORF sequence different in 2 annotaions
FTT1274	NT02FT0230	ORF sequence different in 2 annotaions
FTT1275	NT02FT0229	ORF sequence same in 2 annotaions
FTT1276	NT02FT0228	ORF sequence same in 2 annotaions
FTT1277c	NT02FT0227	ORF sequence different in 2 annotaions
FTT1278c	NT02FT0226	ORF sequence same in 2 annotaions
FTT1279c	NT02FT0225	ORF sequence different in 2 annotaions
FTT1280c	NT02FT0224	ORF sequence same in 2 annotaions
FTT1281c	NT02FT0223	ORF sequence same in 2 annotaions
FTT1282	NT02FT0222	ORF sequence same in 2 annotaions
FTT1283	NT02FT0221	ORF sequence same in 2 annotaions
FTT1284c	NT02FT0220	ORF sequence same in 2 annotaions
FTT1285c	NT02FT0219	ORF sequence same in 2 annotaions
FTT1286	NT02FT0218	ORF sequence different in 2 annotaions
FTT1287	NT02FT0217	ORF sequence same in 2 annotaions
FTT1288	NT02FT0215	ORF sequence same in 2 annotaions
FTT1289		Only in published annotation
FTT1290	NT02FT0383	ORF sequence same in 2 annotaions
FTT1291	NT02FT0384	ORF sequence same in 2 annotaions
FTT1292c	NT02FT0385	ORF sequence same in 2 annotaions
FTT1293c	NT02FT0386	ORF sequence different in 2 annotaions
FTT1294	NT02FT0387	ORF sequence same in 2 annotaions
FTT1295c	NT02FT0389	ORF sequence same in 2 annotaions
FTT1296		Only in published annotation
FTT1297	NT02FT0391	ORF sequence different in 2 annotaions
FTT1298	NT02FT0392	ORF sequence same in 2 annotaions
FTT1299	NT02FT0393	ORF sequence same in 2 annotaions
FTT1300c	NT02FT0394	ORF sequence same in 2 annotaions
FTT1301c	NT02FT0395	ORF sequence different in 2 annotaions
FTT1302	NT02FT0397	ORF sequence different in 2 annotaions
FTT1303c	NT02FT0398	ORF sequence same in 2 annotaions
FTT1304c	NT02FT0399	ORF sequence same in 2 annotaions
FTT1305c	NT02FT0400	ORF sequence different in 2 annotaions
FTT1306c	NT02FT0401	ORF sequence same in 2 annotaions
FTT1307c	NT02FT0402	ORF sequence same in 2 annotaions
FTT1308c	NT02FT1307	ORF sequence different in 2 annotaions
FTT1309c		Only in published annotation
FTT1310c	NT02FT0405	ORF sequence different in 2 annotaions
FTT1311	NT02FT0406	ORF sequence same in 2 annotaions
FTT1312c	NT02FT0407	ORF sequence same in 2 annotaions
FTT1313c	NT02FT0408	ORF sequence same in 2 annotaions
FTT1314c	NT02FT0409	ORF sequence same in 2 annotaions
FTT1315c	NT02FT0410	ORF sequence same in 2 annotaions
FTT1316c	NT02FT0411	ORF sequence different in 2 annotaions
FTT1317c	NT02FT0412	ORF sequence same in 2 annotaions
FTT1318c	NT02FT0413	ORF sequence same in 2 annotaions
FTT1319	NT02FT0414	ORF sequence same in 2 annotaions
FTT1320	NT02FT0415	ORF sequence same in 2 annotaions
FTT1321	NT02FT0417	ORF sequence different in 2 annotaions
FTT1322	NT02FT0418	ORF sequence same in 2 annotaions
FTT1323	NT02FT0419	ORF sequence same in 2 annotaions
FTT1324	NT02FT0420	ORF sequence same in 2 annotaions
FTT1325c	NT02FT0421	ORF sequence same in 2 annotaions
FTT1326	NT02FT0422	ORF sequence same in 2 annotaions
FTT1327	NT02FT0423	ORF sequence same in 2 annotaions
FTT1328c	NT02FT0425	ORF sequence different in 2 annotaions
FTT1329	NT02FT0426	ORF sequence same in 2 annotaions
FTT1330	NT02FT0427	ORF sequence same in 2 annotaions
FTT1331	NT02FT0428	ORF sequence same in 2 annotaions
FTT1332	NT02FT0429	ORF sequence same in 2 annotaions
FTT1333c	NT02FT0430	ORF sequence same in 2 annotaions
FTT1334c	NT02FT0431	ORF sequence same in 2 annotaions
FTT1335	NT02FT1891	ORF sequence different in 2 annotaions
FTT1336	NT02FT0433	ORF sequence same in 2 annotaions
FTT1337c	NT02FT0434	ORF sequence same in 2 annotaions
FTT1338c	NT02FT0435	ORF sequence same in 2 annotaions
FTT1339c	NT02FT1367	ORF sequence different in 2 annotaions
FTT1340c		Only in published annotation
FTT1341	NT02FT1816	ORF sequence different in 2 annotaions
FTT1342	NT02FT0439	ORF sequence same in 2 annotaions
FTT1343c	NT02FT0440	ORF sequence same in 2 annotaions
FTT1344	NT02FT1534	ORF sequence same in 2 annotaions
FTT1345		Only in published annotation
FTT1346	NT02FT1532	ORF sequence same in 2 annotaions
FTT1347	NT02FT1531	ORF sequence same in 2 annotaions
FTT1348	NT02FT1530	ORF sequence same in 2 annotaions
FTT1349		Only in published annotation
FTT1350	NT02FT1528	ORF sequence same in 2 annotaions
FTT1351	NT02FT1527	ORF sequence same in 2 annotaions
FTT1352		Only in published annotation
FTT1353		Only in published annotation
FTT1354	NT02FT1523	ORF sequence same in 2 annotaions
FTT1355	NT02FT1522	ORF sequence same in 2 annotaions
FTT1356c		Only in published annotation
FTT1357c		Only in published annotation
FTT1358c		Only in published annotation
FTT1359c		Only in published annotation
FTT1360c		Only in published annotation
FTT1361c		Only in published annotation
FTT1362	NT02FT1510	ORF sequence different in 2 annotaions
FTT1363c		Only in published annotation
FTT1364	NT02FT1509	ORF sequence different in 2 annotaions
FTT1365c	NT02FT1507	ORF sequence same in 2 annotaions
FTT1366c	NT02FT1506	ORF sequence same in 2 annotaions
FTT1367c	NT02FT1505	ORF sequence same in 2 annotaions
FTT1368c	NT02FT1504	ORF sequence different in 2 annotaions
FTT1369c	NT02FT1503	ORF sequence same in 2 annotaions
FTT1370	NT02FT1502	ORF sequence same in 2 annotaions
FTT1371	NT02FT1501	ORF sequence same in 2 annotaions
FTT1372	NT02FT1500	ORF sequence different in 2 annotaions
FTT1373	NT02FT1499	ORF sequence same in 2 annotaions
FTT1374	NT02FT1498	ORF sequence same in 2 annotaions
FTT1375	NT02FT1497	ORF sequence same in 2 annotaions
FTT1376	NT02FT1496	ORF sequence same in 2 annotaions
FTT1377	NT02FT1495	ORF sequence different in 2 annotaions
FTT1378	NT02FT1494	ORF sequence different in 2 annotaions
FTT1379c	NT02FT1493	ORF sequence different in 2 annotaions
FTT1380	NT02FT1492	ORF sequence different in 2 annotaions
FTT1381	NT02FT1490	ORF sequence different in 2 annotaions
FTT1382	NT02FT1488	ORF sequence same in 2 annotaions
FTT1383	NT02FT1487	ORF sequence same in 2 annotaions
FTT1384c	NT02FT1486	ORF sequence same in 2 annotaions
FTT1385c	NT02FT1485	ORF sequence different in 2 annotaions
FTT1386		Only in published annotation
FTT1387c	NT02FT2060	ORF sequence same in 2 annotaions
FTT1388	NT02FT2059	ORF sequence different in 2 annotaions
FTT1389	NT02FT2058	ORF sequence same in 2 annotaions
FTT1390	NT02FT2057	ORF sequence same in 2 annotaions
FTT1391	NT02FT2056	ORF sequence same in 2 annotaions
FTT1392	NT02FT2055	ORF sequence same in 2 annotaions
FTT1393c	NT02FT2054	ORF sequence different in 2 annotaions
FTT1394c	NT02FT2053	ORF sequence same in 2 annotaions
FTT1395c	NT02FT2052	ORF sequence same in 2 annotaions
FTT1396c	NT02FT2051	ORF sequence different in 2 annotaions
FTT1397c	NT02FT2050	ORF sequence same in 2 annotaions
FTT1398c	NT02FT2049	ORF sequence different in 2 annotaions
FTT1399	NT02FT2047	ORF sequence same in 2 annotaions
FTT1400c		Only in published annotation
FTT1401	NT02FT2046	ORF sequence different in 2 annotaions
FTT1402c	NT02FT2045	ORF sequence same in 2 annotaions
FTT1403c	NT02FT2044	ORF sequence same in 2 annotaions
FTT1404	NT02FT2043	ORF sequence same in 2 annotaions
FTT1405c	NT02FT2042	ORF sequence same in 2 annotaions
FTT1406c	NT02FT2041	ORF sequence same in 2 annotaions
FTT1407c	NT02FT2040	ORF sequence same in 2 annotaions
FTT1408c	NT02FT2039	ORF sequence same in 2 annotaions
FTT1409c	NT02FT2038	ORF sequence same in 2 annotaions
FTT1410	NT02FT2036	ORF sequence different in 2 annotaions
FTT1411	NT02FT2034	ORF sequence different in 2 annotaions
FTT1412	NT02FT2031	ORF sequence different in 2 annotaions
FTT1413	NT02FT2030	ORF sequence same in 2 annotaions
FTT1414	NT02FT2029	ORF sequence same in 2 annotaions
FTT1415	NT02FT2028	ORF sequence same in 2 annotaions
FTT1416c	NT02FT2027	ORF sequence different in 2 annotaions
FTT1417	NT02FT2025	ORF sequence different in 2 annotaions
FTT1418c	NT02FT2024	ORF sequence same in 2 annotaions
FTT1419	NT02FT2023	ORF sequence same in 2 annotaions
FTT1420	NT02FT2022	ORF sequence same in 2 annotaions
FTT1421	NT02FT2021	ORF sequence same in 2 annotaions
FTT1422	NT02FT2020	ORF sequence same in 2 annotaions
FTT1423c	NT02FT2019	ORF sequence same in 2 annotaions
FTT1424c	NT02FT2018	ORF sequence same in 2 annotaions
FTT1425c	NT02FT2017	ORF sequence different in 2 annotaions
FTT1426c	NT02FT2016	ORF sequence same in 2 annotaions
FTT1427		Only in published annotation
FTT1428c	NT02FT2013	ORF sequence same in 2 annotaions
FTT1429c	NT02FT2012	ORF sequence different in 2 annotaions
FTT1430c	NT02FT2010	ORF sequence same in 2 annotaions
FTT1431	NT02FT2009	ORF sequence same in 2 annotaions
FTT1432c	NT02FT2008	ORF sequence different in 2 annotaions
FTT1433	NT02FT2007	ORF sequence different in 2 annotaions
FTT1434c	NT02FT2006	ORF sequence different in 2 annotaions
FTT1435c	NT02FT2005	ORF sequence different in 2 annotaions
FTT1436		Only in published annotation
FTT1437c	NT02FT2003	ORF sequence different in 2 annotaions
FTT1438c		Only in published annotation
FTT1439c	NT02FT2001	ORF sequence same in 2 annotaions
FTT1440c	NT02FT2000	ORF sequence different in 2 annotaions
FTT1441	NT02FT1998	ORF sequence different in 2 annotaions
FTT1442c	NT02FT1997	ORF sequence same in 2 annotaions
FTT1443c	NT02FT1996	ORF sequence same in 2 annotaions
FTT1444c	NT02FT1994	ORF sequence different in 2 annotaions
FTT1445	NT02FT1993	ORF sequence same in 2 annotaions
FTT1446	NT02FT1992	ORF sequence same in 2 annotaions
FTT1447c	NT02FT1991	ORF sequence same in 2 annotaions
FTT1448c	NT02FT1990	ORF sequence same in 2 annotaions
FTT1449c	NT02FT1989	ORF sequence different in 2 annotaions
FTT1450c	NT02FT1987	ORF sequence different in 2 annotaions
FTT1451c	NT02FT1985	ORF sequence same in 2 annotaions
FTT1452c	NT02FT1984	ORF sequence same in 2 annotaions
FTT1453c	NT02FT1983	ORF sequence same in 2 annotaions
FTT1454c	NT02FT1982	ORF sequence same in 2 annotaions
FTT1455c	NT02FT1981	ORF sequence same in 2 annotaions
FTT1456c	NT02FT1980	ORF sequence same in 2 annotaions
FTT1457c	NT02FT1979	ORF sequence different in 2 annotaions
FTT1458c	NT02FT1978	ORF sequence same in 2 annotaions
FTT1459c	NT02FT1977	ORF sequence same in 2 annotaions
FTT1460c	NT02FT1976	ORF sequence same in 2 annotaions
FTT1461c	NT02FT1975	ORF sequence same in 2 annotaions
FTT1462c	NT02FT1974	ORF sequence same in 2 annotaions
FTT1463c	NT02FT1973	ORF sequence same in 2 annotaions
FTT1464c	NT02FT1972	ORF sequence same in 2 annotaions
FTT1465c		Only in published annotation
FTT1466c	NT02FT1969	ORF sequence different in 2 annotaions
FTT1467c	NT02FT1967	ORF sequence same in 2 annotaions
FTT1468c	NT02FT1966	ORF sequence same in 2 annotaions
FTT1469c	NT02FT1965	ORF sequence different in 2 annotaions
FTT1470c	NT02FT1964	ORF sequence same in 2 annotaions
FTT1471c	NT02FT1963	ORF sequence same in 2 annotaions
FTT1472c	NT02FT1962	ORF sequence same in 2 annotaions
FTT1473c	NT02FT1961	ORF sequence same in 2 annotaions
FTT1474c	NT02FT1960	ORF sequence different in 2 annotaions
FTT1475	NT02FT1959	ORF sequence same in 2 annotaions
FTT1476	NT02FT1958	ORF sequence same in 2 annotaions
FTT1477c	NT02FT1957	ORF sequence same in 2 annotaions
FTT1478c	NT02FT1956	ORF sequence same in 2 annotaions
FTT1479c	NT02FT1955	ORF sequence different in 2 annotaions
FTT1480c		Only in published annotation
FTT1481c	NT02FT1954	ORF sequence different in 2 annotaions
FTT1482		Only in published annotation
FTT1483c	NT02FT1952	ORF sequence same in 2 annotaions
FTT1484c	NT02FT1951	ORF sequence same in 2 annotaions
FTT1485c	NT02FT1950	ORF sequence same in 2 annotaions
FTT1486c	NT02FT1949	ORF sequence same in 2 annotaions
FTT1487	NT02FT1948	ORF sequence same in 2 annotaions
FTT1488	NT02FT1947	ORF sequence same in 2 annotaions
FTT1489	NT02FT1946	ORF sequence same in 2 annotaions
FTT1490	NT02FT1945	ORF sequence different in 2 annotaions
FTT1491c	NT02FT1943	ORF sequence same in 2 annotaions
FTT1492c	NT02FT1942	ORF sequence same in 2 annotaions
FTT1493c	NT02FT1940	ORF sequence same in 2 annotaions
FTT1494c	NT02FT1939	ORF sequence same in 2 annotaions
FTT1495c	NT02FT1938	ORF sequence same in 2 annotaions
FTT1496c	NT02FT1937	ORF sequence different in 2 annotaions
FTT1497c	NT02FT1936	ORF sequence different in 2 annotaions
FTT1498c	NT02FT1935	ORF sequence same in 2 annotaions
FTT1499	NT02FT1934	ORF sequence same in 2 annotaions
FTT15	NT02FT1896	ORF sequence same in 2 annotaions
FTT1500	NT02FT1933	ORF sequence same in 2 annotaions
FTT1501	NT02FT1932	ORF sequence different in 2 annotaions
FTT1502	NT02FT1929	ORF sequence different in 2 annotaions
FTT1503	NT02FT1928	ORF sequence different in 2 annotaions
FTT1504	NT02FT1926	ORF sequence same in 2 annotaions
FTT1505c	NT02FT1925	ORF sequence same in 2 annotaions
FTT1506	NT02FT1924	ORF sequence same in 2 annotaions
FTT1507	NT02FT1923	ORF sequence same in 2 annotaions
FTT1508c	NT02FT1922	ORF sequence same in 2 annotaions
FTT1509c	NT02FT1921	ORF sequence same in 2 annotaions
FTT1510c	NT02FT1919	ORF sequence same in 2 annotaions
FTT1511	NT02FT1918	ORF sequence same in 2 annotaions
FTT1512c	NT02FT1917	ORF sequence same in 2 annotaions
FTT1513	NT02FT1916	ORF sequence same in 2 annotaions
FTT1514c	NT02FT1915	ORF sequence different in 2 annotaions
FTT1515c	NT02FT1914	ORF sequence same in 2 annotaions
FTT1516c	NT02FT1913	ORF sequence different in 2 annotaions
FTT1517c	NT02FT1911	ORF sequence different in 2 annotaions
FTT1518	NT02FT1910	ORF sequence same in 2 annotaions
FTT1519	NT02FT1909	ORF sequence different in 2 annotaions
FTT1520c	NT02FT1907	ORF sequence same in 2 annotaions
FTT1521c	NT02FT1906	ORF sequence different in 2 annotaions
FTT1522c	NT02FT1904	ORF sequence same in 2 annotaions
FTT1523c	NT02FT0883	ORF sequence different in 2 annotaions
FTT1524c	NT02FT1902	ORF sequence same in 2 annotaions
FTT1525c	NT02FT1901	ORF sequence same in 2 annotaions
FTT1526c	NT02FT1900	ORF sequence different in 2 annotaions
FTT1527c	NT02FT1899	ORF sequence different in 2 annotaions
FTT1528	NT02FT1898	ORF sequence same in 2 annotaions
FTT1529	NT02FT2037	ORF sequence different in 2 annotaions
FTT1531	NT02FT1895	ORF sequence same in 2 annotaions
FTT1532	NT02FT1894	ORF sequence same in 2 annotaions
FTT1533c	NT02FT1893	ORF sequence different in 2 annotaions
FTT1534c	NT02FT1890	ORF sequence same in 2 annotaions
FTT1535c	NT02FT1889	ORF sequence different in 2 annotaions
FTT1536c	NT02FT1886	ORF sequence same in 2 annotaions
FTT1537c	NT02FT1885	ORF sequence same in 2 annotaions
FTT1538c	NT02FT1884	ORF sequence same in 2 annotaions
FTT1539c	NT02FT1883	ORF sequence same in 2 annotaions
FTT1540c	NT02FT1882	ORF sequence same in 2 annotaions
FTT1541c		Only in published annotation
FTT1542c	NT02FT1881	ORF sequence same in 2 annotaions
FTT1543	NT02FT1880	ORF sequence same in 2 annotaions
FTT1544	NT02FT1879	ORF sequence different in 2 annotaions
FTT1545	NT02FT1878	ORF sequence different in 2 annotaions
FTT1546	NT02FT1876	ORF sequence different in 2 annotaions
FTT1547	NT02FT1875	ORF sequence different in 2 annotaions
FTT1548		Only in published annotation
FTT1549	NT02FT1870	ORF sequence different in 2 annotaions
FTT1550	NT02FT1869	ORF sequence different in 2 annotaions
FTT1551	NT02FT1868	ORF sequence different in 2 annotaions
FTT1552	NT02FT1865	ORF sequence same in 2 annotaions
FTT1553c	NT02FT1864	ORF sequence same in 2 annotaions
FTT1554c	NT02FT1863	ORF sequence same in 2 annotaions
FTT1555c	NT02FT1862	ORF sequence same in 2 annotaions
FTT1556c	NT02FT1861	ORF sequence same in 2 annotaions
FTT1557c	NT02FT1860	ORF sequence same in 2 annotaions
FTT1558c	NT02FT1859	ORF sequence different in 2 annotaions
FTT1559c	NT02FT1857	ORF sequence same in 2 annotaions
FTT1560	NT02FT1856	ORF sequence different in 2 annotaions
FTT1561	NT02FT1854	ORF sequence same in 2 annotaions
FTT1562	NT02FT1853	ORF sequence same in 2 annotaions
FTT1563	NT02FT1852	ORF sequence same in 2 annotaions
FTT1564	NT02FT1851	ORF sequence different in 2 annotaions
FTT1565c	NT02FT1850	ORF sequence different in 2 annotaions
FTT1566c	NT02FT1849	ORF sequence same in 2 annotaions
FTT1567c	NT02FT1848	ORF sequence same in 2 annotaions
FTT1568c	NT02FT1847	ORF sequence same in 2 annotaions
FTT1569c	NT02FT1846	ORF sequence same in 2 annotaions
FTT1570c	NT02FT1845	ORF sequence same in 2 annotaions
FTT1571c	NT02FT1844	ORF sequence different in 2 annotaions
FTT1572c	NT02FT1841	ORF sequence same in 2 annotaions
FTT1573c	NT02FT1840	ORF sequence different in 2 annotaions
FTT1574c	NT02FT1839	ORF sequence different in 2 annotaions
FTT1575c	NT02FT1836	ORF sequence same in 2 annotaions
FTT1576	NT02FT1835	ORF sequence same in 2 annotaions
FTT1577	NT02FT1834	ORF sequence same in 2 annotaions
FTT1578c	NT02FT1833	ORF sequence same in 2 annotaions
FTT1579c	NT02FT1832	ORF sequence same in 2 annotaions
FTT1580c	NT02FT1831	ORF sequence same in 2 annotaions
FTT1581c	NT02FT1830	ORF sequence different in 2 annotaions
FTT1582c	NT02FT1829	ORF sequence different in 2 annotaions
FTT1583	NT02FT1826	ORF sequence same in 2 annotaions
FTT1584c		Only in published annotation
FTT1585	NT02FT1823	ORF sequence same in 2 annotaions
FTT1586c	NT02FT1821	ORF sequence same in 2 annotaions
FTT1587c	NT02FT1820	ORF sequence different in 2 annotaions
FTT1588c		Only in published annotation
FTT1589c	NT02FT1819	ORF sequence same in 2 annotaions
FTT1590c	NT02FT1818	ORF sequence same in 2 annotaions
FTT1591	NT02FT1817	ORF sequence different in 2 annotaions
FTT1592c	NT02FT1815	ORF sequence different in 2 annotaions
FTT1593c	NT02FT1814	ORF sequence same in 2 annotaions
FTT1594	NT02FT1813	ORF sequence same in 2 annotaions
FTT1595	NT02FT1812	ORF sequence same in 2 annotaions
FTT1596	NT02FT1811	ORF sequence same in 2 annotaions
FTT1597	NT02FT1810	ORF sequence different in 2 annotaions
FTT1598	NT02FT1247	ORF sequence same in 2 annotaions
FTT1599c		Only in published annotation
FTT1600c	NT02FT1243	ORF sequence same in 2 annotaions
FTT1601c	NT02FT1242	ORF sequence same in 2 annotaions
FTT1602	NT02FT1241	ORF sequence same in 2 annotaions
FTT1603	NT02FT1240	ORF sequence same in 2 annotaions
FTT1604	NT02FT1239	ORF sequence same in 2 annotaions
FTT1605	NT02FT1238	ORF sequence same in 2 annotaions
FTT1606	NT02FT1237	ORF sequence same in 2 annotaions
FTT1607	NT02FT1236	ORF sequence same in 2 annotaions
FTT1608	NT02FT1235	ORF sequence same in 2 annotaions
FTT1609	NT02FT1234	ORF sequence same in 2 annotaions
FTT1610	NT02FT1233	ORF sequence different in 2 annotaions
FTT1611	NT02FT1232	ORF sequence different in 2 annotaions
FTT1612	NT02FT1231	ORF sequence same in 2 annotaions
FTT1613	NT02FT1230	ORF sequence same in 2 annotaions
FTT1614c	NT02FT1229	ORF sequence different in 2 annotaions
FTT1615		Only in published annotation
FTT1616	NT02FT0461	ORF sequence same in 2 annotaions
FTT1617	NT02FT0462	ORF sequence same in 2 annotaions
FTT1618	NT02FT2032	ORF sequence different in 2 annotaions
FTT1619	NT02FT0465	ORF sequence different in 2 annotaions
FTT1620	NT02FT0467	ORF sequence different in 2 annotaions
FTT1621c	NT02FT0949	ORF sequence different in 2 annotaions
FTT1622c	NT02FT0469	ORF sequence different in 2 annotaions
FTT1623c	NT02FT0470	ORF sequence same in 2 annotaions
FTT1624c	NT02FT0471	ORF sequence different in 2 annotaions
FTT1625c	NT02FT0472	ORF sequence same in 2 annotaions
FTT1626c	NT02FT0473	ORF sequence different in 2 annotaions
FTT1627c	NT02FT0475	ORF sequence different in 2 annotaions
FTT1628c	NT02FT0579	ORF sequence different in 2 annotaions
FTT1629c	NT02FT0477	ORF sequence same in 2 annotaions
FTT1630c	NT02FT0478	ORF sequence different in 2 annotaions
FTT1631c	NT02FT0479	ORF sequence different in 2 annotaions
FTT1632c	NT02FT0480	ORF sequence same in 2 annotaions
FTT1633c	NT02FT0481	ORF sequence same in 2 annotaions
FTT1634c	NT02FT0482	ORF sequence same in 2 annotaions
FTT1635	NT02FT0483	ORF sequence same in 2 annotaions
FTT1636	NT02FT0484	ORF sequence same in 2 annotaions
FTT1637c	NT02FT0486	ORF sequence same in 2 annotaions
FTT1638	NT02FT0487	ORF sequence different in 2 annotaions
FTT1639c	NT02FT0488	ORF sequence same in 2 annotaions
FTT1640c	NT02FT0489	ORF sequence different in 2 annotaions
FTT1641c	NT02FT0490	ORF sequence different in 2 annotaions
FTT1642c	NT02FT0491	ORF sequence different in 2 annotaions
FTT1643		Only in published annotation
FTT1644	NT02FT0494	ORF sequence same in 2 annotaions
FTT1645	NT02FT0495	ORF sequence same in 2 annotaions
FTT1646	NT02FT0496	ORF sequence different in 2 annotaions
FTT1647c	NT02FT0498	ORF sequence same in 2 annotaions
FTT1648c	NT02FT0499	ORF sequence different in 2 annotaions
FTT1649	NT02FT0501	ORF sequence different in 2 annotaions
FTT1650c	NT02FT0502	ORF sequence different in 2 annotaions
FTT1651	NT02FT0503	ORF sequence same in 2 annotaions
FTT1652c	NT02FT0504	ORF sequence same in 2 annotaions
FTT1653	NT02FT0505	ORF sequence different in 2 annotaions
FTT1654	NT02FT0506	ORF sequence same in 2 annotaions
FTT1655	NT02FT0507	ORF sequence different in 2 annotaions
FTT1656c	NT02FT0508	ORF sequence same in 2 annotaions
FTT1657c		Only in published annotation
FTT1658c	NT02FT0322	ORF sequence different in 2 annotaions
FTT1659	NT02FT0321	ORF sequence different in 2 annotaions
FTT1660c	NT02FT0320	ORF sequence same in 2 annotaions
FTT1661	NT02FT0319	ORF sequence same in 2 annotaions
FTT1662c	NT02FT0318	ORF sequence different in 2 annotaions
FTT1663	NT02FT0316	ORF sequence different in 2 annotaions
FTT1664	NT02FT0315	ORF sequence same in 2 annotaions
FTT1665	NT02FT0314	ORF sequence same in 2 annotaions
FTT1666c	NT02FT0313	ORF sequence different in 2 annotaions
FTT1667	NT02FT0312	ORF sequence same in 2 annotaions
FTT1668	NT02FT0311	ORF sequence different in 2 annotaions
FTT1669	NT02FT1572	ORF sequence different in 2 annotaions
FTT1670c	NT02FT1571	ORF sequence different in 2 annotaions
FTT1671	NT02FT1570	ORF sequence same in 2 annotaions
FTT1672	NT02FT1569	ORF sequence same in 2 annotaions
FTT1673	NT02FT1568	ORF sequence same in 2 annotaions
FTT1674	NT02FT1567	ORF sequence same in 2 annotaions
FTT1675	NT02FT1566	ORF sequence different in 2 annotaions
FTT1676	NT02FT1565	ORF sequence same in 2 annotaions
FTT1677c	NT02FT1564	ORF sequence different in 2 annotaions
FTT1678c	NT02FT1563	ORF sequence same in 2 annotaions
FTT1679	NT02FT1562	ORF sequence same in 2 annotaions
FTT1680c	NT02FT1561	ORF sequence same in 2 annotaions
FTT1681c	NT02FT1560	ORF sequence different in 2 annotaions
FTT1682	NT02FT1559	ORF sequence different in 2 annotaions
FTT1683c	NT02FT1556	ORF sequence same in 2 annotaions
FTT1684	NT02FT1555	ORF sequence different in 2 annotaions
FTT1685	NT02FT1553	ORF sequence same in 2 annotaions
FTT1686c	NT02FT1551	ORF sequence same in 2 annotaions
FTT1687c	NT02FT1550	ORF sequence same in 2 annotaions
FTT1688	NT02FT1549	ORF sequence different in 2 annotaions
FTT1689c	NT02FT1548	ORF sequence same in 2 annotaions
FTT1690	NT02FT1547	ORF sequence same in 2 annotaions
FTT1691	NT02FT1545	ORF sequence same in 2 annotaions
FTT1692		Only in published annotation
FTT1693c	NT02FT1542	ORF sequence different in 2 annotaions
FTT1694c	NT02FT1541	ORF sequence same in 2 annotaions
FTT1695	NT02FT1539	ORF sequence same in 2 annotaions
FTT1696	NT02FT1538	ORF sequence same in 2 annotaions
FTT1697c	NT02FT1537	ORF sequence different in 2 annotaions
FTT1698c	NT02FT1535	ORF sequence same in 2 annotaions
FTT1699		Only in published annotation
FTT1700	NT02FT1533	ORF sequence same in 2 annotaions
FTT1701		Only in published annotation
FTT1702		Only in published annotation
FTT1703		Only in published annotation
FTT1704	NT02FT1529	ORF sequence same in 2 annotaions
FTT1705	NT02FT2035	ORF sequence different in 2 annotaions
FTT1706		Only in published annotation
FTT1707	NT02FT1526	ORF sequence different in 2 annotaions
FTT1708	NT02FT1524	ORF sequence different in 2 annotaions
FTT1709		Only in published annotation
FTT1710		Only in published annotation
FTT1711c	NT02FT1521	ORF sequence different in 2 annotaions
FTT1712c	NT02FT1520	ORF sequence different in 2 annotaions
FTT1713c	NT02FT1519	ORF sequence different in 2 annotaions
FTT1714c	NT02FT1518	ORF sequence different in 2 annotaions
FTT1715c	NT02FT1517	ORF sequence same in 2 annotaions
FTT1716c	NT02FT1516	ORF sequence different in 2 annotaions
FTT1717	NT02FT1513	ORF sequence different in 2 annotaions
FTT1718c		Only in published annotation
FTT1719c	NT02FT1603	ORF sequence different in 2 annotaions
FTT1720c	NT02FT1604	ORF sequence same in 2 annotaions
FTT1721c	NT02FT1605	ORF sequence same in 2 annotaions
FTT1722c	NT02FT1606	ORF sequence same in 2 annotaions
FTT1723c	NT02FT1607	ORF sequence different in 2 annotaions
FTT1724c	NT02FT1608	ORF sequence same in 2 annotaions
FTT1725c	NT02FT1609	ORF sequence same in 2 annotaions
FTT1726	NT02FT1610	ORF sequence different in 2 annotaions
FTT1727c	NT02FT1611	ORF sequence different in 2 annotaions
FTT1728	NT02FT1612	ORF sequence same in 2 annotaions
FTT1729c	NT02FT1615	ORF sequence different in 2 annotaions
FTT1730c	NT02FT1616	ORF sequence different in 2 annotaions
FTT1731c	NT02FT1617	ORF sequence same in 2 annotaions
FTT1732c	NT02FT1618	ORF sequence same in 2 annotaions
FTT1733		Only in published annotation
FTT1734c	NT02FT1620	ORF sequence different in 2 annotaions
FTT1735c	NT02FT1622	ORF sequence different in 2 annotaions
FTT1736c	NT02FT1623	ORF sequence different in 2 annotaions
FTT1737c	NT02FT1624	ORF sequence same in 2 annotaions
FTT1738c	NT02FT1625	ORF sequence same in 2 annotaions
FTT1739c	NT02FT1627	ORF sequence different in 2 annotaions
FTT1740c		Only in published annotation
FTT1741c	NT02FT1628	ORF sequence different in 2 annotaions
FTT1742c		Only in published annotation
FTT1743	NT02FT0340	ORF sequence different in 2 annotaions
FTT1744c	NT02FT0341	ORF sequence same in 2 annotaions
FTT1745c	NT02FT0342	ORF sequence same in 2 annotaions
FTT1746	NT02FT0343	ORF sequence same in 2 annotaions
FTT1747	NT02FT0344	ORF sequence different in 2 annotaions
FTT1748	NT02FT0345	ORF sequence same in 2 annotaions
FTT1749	NT02FT0346	ORF sequence same in 2 annotaions
FTT1750	NT02FT0347	ORF sequence same in 2 annotaions
FTT1751	NT02FT0348	ORF sequence same in 2 annotaions
FTT1752	NT02FT0349	ORF sequence same in 2 annotaions
FTT1753	NT02FT0350	ORF sequence same in 2 annotaions
FTT1754	NT02FT0351	ORF sequence same in 2 annotaions
FTT1755	NT02FT0352	ORF sequence different in 2 annotaions
FTT1756c	NT02FT0354	ORF sequence different in 2 annotaions
FTT1757c	NT02FT0357	ORF sequence different in 2 annotaions
FTT1758c	NT02FT0358	ORF sequence same in 2 annotaions
FTT1759c	NT02FT0360	ORF sequence different in 2 annotaions
FTT1760	NT02FT0361	ORF sequence different in 2 annotaions
FTT1761	NT02FT0362	ORF sequence same in 2 annotaions
FTT1762c	NT02FT0363	ORF sequence same in 2 annotaions
FTT1763c	NT02FT0364	ORF sequence same in 2 annotaions
FTT1764c	NT02FT0365	ORF sequence same in 2 annotaions
FTT1765	NT02FT0366	ORF sequence same in 2 annotaions
FTT1766	NT02FT0367	ORF sequence same in 2 annotaions
FTT1767c	NT02FT0368	ORF sequence same in 2 annotaions
FTT1768c	NT02FT0369	ORF sequence same in 2 annotaions
FTT1769c	NT02FT0370	ORF sequence same in 2 annotaions
FTT1770	NT02FT0372	ORF sequence different in 2 annotaions
FTT1771	NT02FT0373	ORF sequence same in 2 annotaions
FTT1772c	NT02FT0374	ORF sequence same in 2 annotaions
FTT1773c	NT02FT0375	ORF sequence same in 2 annotaions
FTT1774c	NT02FT1462	ORF sequence different in 2 annotaions
FTT1775c	NT02FT0377	ORF sequence same in 2 annotaions
FTT1776c	NT02FT0378	ORF sequence same in 2 annotaions
FTT1777c	NT02FT0379	ORF sequence same in 2 annotaions
FTT1778c	NT02FT0380	ORF sequence same in 2 annotaions
FTT1779	NT02FT1995	ORF sequence different in 2 annotaions
FTT1780	NT02FT2062	ORF sequence different in 2 annotaions
FTT1781c	NT02FT0271	ORF sequence different in 2 annotaions
FTT1782c	NT02FT0270	ORF sequence same in 2 annotaions
FTT1783	NT02FT0269	ORF sequence different in 2 annotaions
FTT1784c		Only in published annotation
FTT1785c	NT02FT0268	ORF sequence same in 2 annotaions
FTT1786	NT02FT0267	ORF sequence different in 2 annotaions
FTT1787c	NT02FT0265	ORF sequence different in 2 annotaions
FTT1788	NT02FT1442	ORF sequence different in 2 annotaions
FTT1789	NT02FT0262	ORF sequence different in 2 annotaions
FTT1790c	NT02FT0261	ORF sequence different in 2 annotaions
FTT1791	NT02FT0260	ORF sequence same in 2 annotaions
FTT1792c	NT02FT0259	ORF sequence different in 2 annotaions
FTT1793c	NT02FT0257	ORF sequence different in 2 annotaions
FTT1794	NT02FT0256	ORF sequence same in 2 annotaions
FTT1795c	NT02FT0255	ORF sequence same in 2 annotaions
FTT1796c	NT02FT0254	ORF sequence same in 2 annotaions
FTT1797c	NT02FT0253	ORF sequence same in 2 annotaions
FTT1798c	NT02FT0252	ORF sequence same in 2 annotaions
FTT1799c	NT02FT0251	ORF sequence different in 2 annotaions
FTT1800c	NT02FT0250	ORF sequence same in 2 annotaions
FTT1801c	NT02FT0249	ORF sequence different in 2 annotaions
FTT1802c	NT02FT0247	ORF sequence same in 2 annotaions
FTT1803c	NT02FT0246	ORF sequence same in 2 annotaions
FTT1804c	NT02FT0245	ORF sequence different in 2 annotaions
	NT02FT0003	Only in preliminary annotation
	NT02FT0004	Only in preliminary annotation
	NT02FT0006	Only in preliminary annotation
	NT02FT0007	Only in preliminary annotation
	NT02FT0008	Only in preliminary annotation
	NT02FT0009	Only in preliminary annotation
	NT02FT0010	Only in preliminary annotation
	NT02FT0013	Only in preliminary annotation
	NT02FT0014	Only in preliminary annotation
	NT02FT0015	Only in preliminary annotation
	NT02FT0023	Only in preliminary annotation
	NT02FT0024	Only in preliminary annotation
	NT02FT0026	Only in preliminary annotation
	NT02FT0045	Only in preliminary annotation
	NT02FT0046	Only in preliminary annotation
	NT02FT0066	Only in preliminary annotation
	NT02FT0070	Only in preliminary annotation
	NT02FT0077	Only in preliminary annotation
	NT02FT0080	Only in preliminary annotation
	NT02FT0081	Only in preliminary annotation
	NT02FT0082	Only in preliminary annotation
	NT02FT0106	Only in preliminary annotation
	NT02FT0107	Only in preliminary annotation
	NT02FT0108	Only in preliminary annotation
	NT02FT0110	Only in preliminary annotation
	NT02FT0112	Only in preliminary annotation
	NT02FT0113	Only in preliminary annotation
	NT02FT0114	Only in preliminary annotation
	NT02FT0115	Only in preliminary annotation
	NT02FT0116	Only in preliminary annotation
	NT02FT0117	Only in preliminary annotation
	NT02FT0129	Only in preliminary annotation
	NT02FT0139	Only in preliminary annotation
	NT02FT0161	Only in preliminary annotation
	NT02FT0165	Only in preliminary annotation
	NT02FT0170	Only in preliminary annotation
	NT02FT0171	Only in preliminary annotation
	NT02FT0172	Only in preliminary annotation
	NT02FT0179	Only in preliminary annotation
	NT02FT0187	Only in preliminary annotation
	NT02FT0189	Only in preliminary annotation
	NT02FT0191	Only in preliminary annotation
	NT02FT0211	Only in preliminary annotation
	NT02FT0216	Only in preliminary annotation
	NT02FT0239	Only in preliminary annotation
	NT02FT0240	Only in preliminary annotation
	NT02FT0241	Only in preliminary annotation
	NT02FT0244	Only in preliminary annotation
	NT02FT0248	Only in preliminary annotation
	NT02FT0258	Only in preliminary annotation
	NT02FT0263	Only in preliminary annotation
	NT02FT0264	Only in preliminary annotation
	NT02FT0266	Only in preliminary annotation
	NT02FT0272	Only in preliminary annotation
	NT02FT0273	Only in preliminary annotation
	NT02FT0301	Only in preliminary annotation
	NT02FT0308	Only in preliminary annotation
	NT02FT0309	Only in preliminary annotation
	NT02FT0310	Only in preliminary annotation
	NT02FT0317	Only in preliminary annotation
	NT02FT0338	Only in preliminary annotation
	NT02FT0339	Only in preliminary annotation
	NT02FT0353	Only in preliminary annotation
	NT02FT0355	Only in preliminary annotation
	NT02FT0356	Only in preliminary annotation
	NT02FT0359	Only in preliminary annotation
	NT02FT0371	Only in preliminary annotation
	NT02FT0376	Only in preliminary annotation
	NT02FT0381	Only in preliminary annotation
	NT02FT0382	Only in preliminary annotation
	NT02FT0388	Only in preliminary annotation
	NT02FT0403	Only in preliminary annotation
	NT02FT0404	Only in preliminary annotation
	NT02FT0416	Only in preliminary annotation
	NT02FT0424	Only in preliminary annotation
	NT02FT0432	Only in preliminary annotation
	NT02FT0436	Only in preliminary annotation
	NT02FT0437	Only in preliminary annotation
	NT02FT0438	Only in preliminary annotation
	NT02FT0441	Only in preliminary annotation
	NT02FT0458	Only in preliminary annotation
	NT02FT0459	Only in preliminary annotation
	NT02FT0460	Only in preliminary annotation
	NT02FT0463	Only in preliminary annotation
	NT02FT0464	Only in preliminary annotation
	NT02FT0466	Only in preliminary annotation
	NT02FT0468	Only in preliminary annotation
	NT02FT0474	Only in preliminary annotation
	NT02FT0476	Only in preliminary annotation
	NT02FT0485	Only in preliminary annotation
	NT02FT0492	Only in preliminary annotation
	NT02FT0493	Only in preliminary annotation
	NT02FT0500	Only in preliminary annotation
	NT02FT0509	Only in preliminary annotation
	NT02FT0510	Only in preliminary annotation
	NT02FT0512	Only in preliminary annotation
	NT02FT0518	Only in preliminary annotation
	NT02FT0521	Only in preliminary annotation
	NT02FT0524	Only in preliminary annotation
	NT02FT0539	Only in preliminary annotation
	NT02FT0542	Only in preliminary annotation
	NT02FT0544	Only in preliminary annotation
	NT02FT0559	Only in preliminary annotation
	NT02FT0560	Only in preliminary annotation
	NT02FT0573	Only in preliminary annotation
	NT02FT0574	Only in preliminary annotation
	NT02FT0578	Only in preliminary annotation
	NT02FT0591	Only in preliminary annotation
	NT02FT0599	Only in preliminary annotation
	NT02FT0602	Only in preliminary annotation
	NT02FT0604	Only in preliminary annotation
	NT02FT0612	Only in preliminary annotation
	NT02FT0618	Only in preliminary annotation
	NT02FT0619	Only in preliminary annotation
	NT02FT0626	Only in preliminary annotation
	NT02FT0651	Only in preliminary annotation
	NT02FT0654	Only in preliminary annotation
	NT02FT0658	Only in preliminary annotation
	NT02FT0659	Only in preliminary annotation
	NT02FT0676	Only in preliminary annotation
	NT02FT0677	Only in preliminary annotation
	NT02FT0678	Only in preliminary annotation
	NT02FT0679	Only in preliminary annotation
	NT02FT0680	Only in preliminary annotation
	NT02FT0682	Only in preliminary annotation
	NT02FT0695	Only in preliminary annotation
	NT02FT0703	Only in preliminary annotation
	NT02FT0705	Only in preliminary annotation
	NT02FT0716	Only in preliminary annotation
	NT02FT0719	Only in preliminary annotation
	NT02FT0722	Only in preliminary annotation
	NT02FT0728	Only in preliminary annotation
	NT02FT0743	Only in preliminary annotation
	NT02FT0747	Only in preliminary annotation
	NT02FT0748	Only in preliminary annotation
	NT02FT0751	Only in preliminary annotation
	NT02FT0756	Only in preliminary annotation
	NT02FT0757	Only in preliminary annotation
	NT02FT0769	Only in preliminary annotation
	NT02FT0774	Only in preliminary annotation
	NT02FT0794	Only in preliminary annotation
	NT02FT0808	Only in preliminary annotation
	NT02FT0809	Only in preliminary annotation
	NT02FT0811	Only in preliminary annotation
	NT02FT0812	Only in preliminary annotation
	NT02FT0824	Only in preliminary annotation
	NT02FT0825	Only in preliminary annotation
	NT02FT0834	Only in preliminary annotation
	NT02FT0835	Only in preliminary annotation
	NT02FT0838	Only in preliminary annotation
	NT02FT0841	Only in preliminary annotation
	NT02FT0842	Only in preliminary annotation
	NT02FT0864	Only in preliminary annotation
	NT02FT0866	Only in preliminary annotation
	NT02FT0874	Only in preliminary annotation
	NT02FT0875	Only in preliminary annotation
	NT02FT0898	Only in preliminary annotation
	NT02FT0917	Only in preliminary annotation
	NT02FT0921	Only in preliminary annotation
	NT02FT0922	Only in preliminary annotation
	NT02FT0928	Only in preliminary annotation
	NT02FT0940	Only in preliminary annotation
	NT02FT0955	Only in preliminary annotation
	NT02FT0956	Only in preliminary annotation
	NT02FT0958	Only in preliminary annotation
	NT02FT0963	Only in preliminary annotation
	NT02FT0969	Only in preliminary annotation
	NT02FT0972	Only in preliminary annotation
	NT02FT0973	Only in preliminary annotation
	NT02FT0978	Only in preliminary annotation
	NT02FT0990	Only in preliminary annotation
	NT02FT1006	Only in preliminary annotation
	NT02FT1007	Only in preliminary annotation
	NT02FT1013	Only in preliminary annotation
	NT02FT1028	Only in preliminary annotation
	NT02FT1043	Only in preliminary annotation
	NT02FT1050	Only in preliminary annotation
	NT02FT1058	Only in preliminary annotation
	NT02FT1059	Only in preliminary annotation
	NT02FT1070	Only in preliminary annotation
	NT02FT1079	Only in preliminary annotation
	NT02FT1081	Only in preliminary annotation
	NT02FT1093	Only in preliminary annotation
	NT02FT1104	Only in preliminary annotation
	NT02FT1111	Only in preliminary annotation
	NT02FT1116	Only in preliminary annotation
	NT02FT1118	Only in preliminary annotation
	NT02FT1119	Only in preliminary annotation
	NT02FT1136	Only in preliminary annotation
	NT02FT1137	Only in preliminary annotation
	NT02FT1138	Only in preliminary annotation
	NT02FT1141	Only in preliminary annotation
	NT02FT1142	Only in preliminary annotation
	NT02FT1144	Only in preliminary annotation
	NT02FT1157	Only in preliminary annotation
[truncated: 161 more rows]
