# Supplementary material for: A Full-Genomic Sequence-Verified Protein-Coding Gene Collection for Francisella tularensis
Source: PLoS One. 2007 Jun 27;2(6):e577. doi: 10.1371/journal.pone.0000577 (PMC1894649; doi:10.1371/journal.pone.0000577)
Supplement: Table S3 — Protein expression data (0.17 MB XLS) [file pone.0000577.s003.xls]

## Sheet: FT_supplemental_table2_20070307
FTT Number	Gene Symbol	Product	Predicted MW	Experimental MW	Yield (ug/ml)	Purity (%)
FTT0013c		hypothetical lipoprotein	29.748	29.2	12.06	35.2
FTT0014c		hypothetical protein	14.591	13.3	236.57	50
FTT0015	purB	adenylosuccinate lyase	49.364	52	314	93
FTT0016		hypothetical protein	22.28	17.3	2364	77.1
FTT0018		Secretion protein	40.029	50.3	73.53	5.8
FTT0019	gatC	Glu-tRNAGln amidotransferase C subunit	10.841	13.4	4.06	0.5
FTT0020	gatA	Glutamyl-tRNA(Gln) amidotransferase subunit A	52.289	52	893	81
FTT0021	gatB	Aspartyl/glutamyl-tRNA(Asn/Gln) amidotransferase subunit B	53.049	60	714	40
FTT0022		hypothetical protein	16.132	18.7	1630.59	84.9
FTT0023c		Lipase/acyltransferase	32.883	33.1	1472.9	83.6
FTT0024c		hypothetical protein	12.964	18.7	31.45	61.3
FTT0026c		conserved membrane protein	43.73	41.1	19.22	48.5
FTT0027c	lysA	diaminopimelate decarboxylase	47.383	45.2	369.84	56.1
FTT0030c	fur	ferric uptake regulation protein	16.136	16.2	224.86	76.4
FTT0032	nuoB	NADH dehydrogenase I, B subunit	17.214	18.5	149.67	95.8
FTT0033	nuoC	NADH dehydrogenase I	25.142	16.6	444.55	75.7
FTT0035	nuoE	NADH dehydrogenase I, E subunit	18.159	23.3	309.28	87.1
FTT0036	nuoF	NADH dehydrogenase I, F subunit	46.24	32.9	6.5	24
FTT0037	nuoG	NADH dehydrogenase I, G subunit	87.326	89.6	268.85	53.9
FTT0038	nuoH	NADH dehydrogenase I, H subunit	37.631	41.8	25.04	55.4
FTT0039	nuoI	NADH dehydrogenase I, I subunit	18.851	21.1	87.42	13.1
FTT0040	nuoJ	NADH dehydrogenase I, J subunit	21.949	18	10.82	8.6
FTT0041	nuoK	NADH dehydrogenase I, K subunit	12.057	17.9	12.81	61.9
FTT0045		hypothetical protein	7.45402	13	80111	99
FTT0049	nusA	N utilization substance protein A	55.093	64	19	87
FTT0050	infB	translation initiation factor IF-2	92.393	118.5	38.81	78.1
FTT0051	rbfA	Ribosome-binding factor A	16.407	21.1	246.73	69.8
FTT0052	hisS	Histidyl-tRNA synthetase	48.213	44	1023	73
FTT0053		major facilitator superfamily (MFS) transport protein	47.407	29.9	48.72	94.4
FTT0054		ATPase	42.152	42.1	31.11	66
FTT0055	rluC	ribosomal large subunit pseudouridine synthase C	35.704	37.5	556.13	92.5
FTT0056c		major facilitator superfamily (MFS) transport protein	47.704	42	33	69.9
FTT0057		hypothetical membrane protein	16.658	17.9	25.12	63.7
FTT0059	atpE	ATP synthase C chain	10.162	15.9	86.11	22.4
FTT0060	atpF	ATP synthase B chain	17.36	18.3	15.6	12.9
FTT0062	atpA	ATP synthase alpha chain	55.378	52.8	2586.06	91.1
FTT0063	atpG	ATP synthase gamma chain	33.233	30	1206	93
FTT0064	atpD	ATP synthase beta chain	49.788	51	1767	73
FTT0065	atpC	ATP synthase epsilon chain	15.757	16.8	12.28	0.9
FTT0066		hypothetical protein	105.303	114.7	9.4	26.6
FTT0067c		Glutaredoxin-related protein	12.301	13	929	96
FTT0068	sodB	superoxide dismutase [Fe]	21.928	22	2613	96
FTT0069c		hypothetical protein	6.83302	12	40	100
FTT0071c	gltA	citrate synthase	47.368	44	1308	70
FTT0072	sdhC	succinate dehydrogenase, cytochrome b556	17.448	17.9	30.04	50.4
FTT0073	sdhD	succinate dehydrogenase hydrophobic membrane anchor protein	14.065	17.9	85.71	38.9
FTT0075	sdhB	succinate dehydrogenase iron-sulfur protein	26.583	36.6	26.68	1.9
FTT0078	apt	adenine phosphoribosyltransferase	18.786	23.4	118373	98.1
FTT0079	mrsA	phosphoglucosamine mutase	48.173	49.5	1357.43	79.7
FTT0080	tpiA	triosephosphate isomerase	27.645	27.2	518.91	86.8
FTT0083		hypothetical membrane protein	17.307	18.4	65.02	65.2
FTT0084c	hemN	Oxygen-independent coproporphyrinogen III oxidase	43.6	45	1244	68
FTT0085c		conserved hypothetical membrane protein	14.327	17.9	81.2	26.2
FTT0086		hypothetical protein	33.273	35	1291	94
FTT0087	acnA	aconitate hydratase	102.597	115.9	56.71	97.4
FTT0088	pilT	Type IV pili nucleotide-binding protein	38.018	37.5	7.04	100
FTT0090c		conserved hypothetical membrane protein	17.151	18.7	78.3	57.4
FTT0093		hypothetical protein	33.778	23	246.27	57.1
FTT0094c	qseC	sensor histidine kinase	54.753	46.4	59.28	26.9
FTT0095		hypothetical protein	36.366	35.3	233.94	81
FTT0096		hypothetical protein	39.427	26.5	3368.68	68.1
FTT0097		hypothetical protein	21.296	24.2	38.77	82.1
FTT0103c		hypothetical protein	23.005	15.5	7.95	37.9
FTT0105c		Transporter AcrB/AcrD/AcrF family	112.535	81.4	6.3	11.3
FTT0107c	dsbB	disulfide bond formation protein	17.974	17.9	57.04	62.1
FTT0108c	cca	tRNA nucleotidyltransferase	41.451	37.6	111.2	33.7
FTT0109	valA	Lipid A transport protein, ABC transporter,ATP-binding and membrane protein	66.757	53.2	8.38	18.4
FTT0110	valB	Tetraacyldisaccharide 4'-kinase	36.179	42	123	70
FTT0111	polA	DNA polymerase I	101.033	110.7	397.37	47.8
FTT0112		transcriptional regulator	27.973	27	208	93
FTT0113	deoB	Phosphopentomutase	45.714	49	630	77
FTT0114	deoC	Deoxyribose-phosphate aldolase	27.604	17.1	456.79	78.5
FTT0115	nupC1	nucleoside permease NUP family protein	44.709	36.4	78.55	100
FTT0117	tmk	thymidylate kinase	23.716	20.9	35.28	89.4
FTT0118	prfC	peptide chain release factor 3	59.369	62	18174.5	56.8
FTT0119		hypothetical membrane protein	49.304	41.4	43.37	44
FTT0120	ftsY	signal recognition particle receptor FtsY	37.628	42	622	81
FTT0121	uvrD	DNA helicase II	84.697	80.3	235.21	49.3
FTT0125	oppD	oligopeptide transporter, subunit D, ABC transporter, ATP-binding protein	35.801	35.4	259.61	92.2
FTT0126	oppF	oligopeptide transporter, subunit F, ABC transporter, ATP-binding protein	36.848	41	85	57
FTT0130	glpK	glycerol kinase	55.704	57.1	46475.9	82.3
FTT0132	glpA	anaerobic glycerol-3-phosphate dehydrogenase	57.805	64	19	87
FTT0133	glpF	glycerol uptake facilitator protein	26.764	34.7	30.93	26.8
FTT0134		hypothetical membrane protein	27.27	38.1	380.96	87.3
FTT0136		Helicase	53.643	41.2	62.31	12.6
FTT0137	tufA	elongation factor Tu (EF-Tu)	43.393	56.2	889.82	73.8
FTT0138	secE	preprotein translocase, subunit E, membrane protein	17.661	17.9	45.29	52.9
FTT0139	nusG	transcription antitermination protein nusG	20.031	16.8	991.69	94.9
FTT0140	rplK	50S ribosomal protein L11	15.245	14	230.48	100
FTT0141	rplA	50S ribosomal protein L1	24.487	16.4	2011	95.1
FTT0142	rplJ	50S ribosomal protein L10	18.708	17.2	5.63	100
FTT0143	rplL	50S ribosomal protein L7/L12	12.84	18	29	100
FTT0144	rpoB	DNA-directed RNA polymerase beta chain	151.295	167.7	115.63	9.2
FTT0145	rpoC	DNA-directed RNA polymerase, beta subunit	157.365	187.8	9.57	4.1
FTT0146		hypothetical membrane protein	8.69802	39	42	72
FTT0147	gcp	O-sialoglycoprotein endopeptidase	36.848	38	206	100
FTT0148		fatty acid desaturase	44.01	39.6	7.49	19.2
FTT0149c	metK	S-adenosylmethionine synthetase	42.121	46	625	88
FTT0150	rpsP	30S ribosomal protein S16	9.07302	13.8	1173.35	98
FTT0151	rimM	16S rRNA processing protein rimM	19.172	17.6	1274.59	73.9
FTT0152	trmD	tRNA (Guanine-N(1)-)-methyltransferase	28.393	26.2	637.87	93.5
FTT0153	rplS	50S ribosomal protein L19	13.315	15.7	635.15	83.7
FTT0154	xerD	Integrase/recombinase	33.337	36	74	94
FTT0155		oxidoreductase iron/ascorbate family protein	32.475	17	979	85
FTT0157c		licB-like transmembrane protein	32.429	37	729	90
FTT0158c		hypothetical protein	23.456	18.4	98	35.5
FTT0159c		hypothetical membrane protein	31.246	17	837	71
FTT0161c		PAP2 family protein	23.429	18	113.52	36.9
FTT0163c	parE	Topoisomerase IV, subunit B	70.33	85	44	88
FTT0164c		Eflux protein	42.952	41.6	35.24	70.7
FTT0166c		conserved hypothetical membrane protein	24.487	15.4	8.03	100
FTT0167	hemA	Glutamyl-tRNA reductase	46.944	43.5	7.81	100
FTT0168	prfA	peptide chain release factor 1	40.39	47	633	84
FTT0169		hemK protein homolog	31.629	37	660	87
FTT0175c		ABC transporter, ATP-binding protein	28.847	17.6	12.99	100
FTT0178c	rimK	30S ribosomal protein S6 modification protein-related protein	56.021	55.9	1917.08	47.5
FTT0180		Acetyltransferase	34.308	35.5	18.37	37.3
FTT0182c		Sua5/YciO/YrdC family protein	20.029	15.5	962.67	94.5
FTT0183c	rpsA	30S ribosomal protein S1	61.576	64.3	189.65	65.8
FTT0184		Zinc-binding domain protein	17.147	17.6	343.15	83
FTT0185	ddlB	D-alanine--D-alanine ligase B	32.763	38	9	100
FTT0187	ftsA	cell division protein FtsA	44.815	36.4	5.61	5
FTT0190c	dnaX	DNA polymerase III, gamma/tau subunits	61.18	64.6	56.46	51.8
FTT0191	prfB	peptide chain release factor 2	36.612	51	651	96
FTT0192	lysU	Lysyl-tRNA synthetase	66.238	57.8	863.32	77
FTT0195c		L-glutaminase	57.197	49.4	240.55	51.3
FTT0197c	holA	DNA polymerase III, delta subunit	37.763	34.7	318.16	57.2
FTT0198	blc	outer membrane lipoprotein	17.977	19.4	396.84	93.4
FTT0200		hypothetical protein	23.147	15.7	252.76	89
FTT0202c	isftu2	Transposase	28.922	36	4.83	100
FTT0203c	purH	bifunctional purine biosynthesis protein	56.204	60.1	359.78	82.5
FTT0204	purA	adenylosuccinate synthetase	46.887	49	449.27	53
FTT0205	hpt	Hypoxanthine-guanine phosphoribosyltransferase	20.3	22.8	22.11	100
FTT0207c		permease of ABC transporter	30.405	36	5.8	52.5
FTT0208c		ABC transporter, ATP-binding protein	25.583	28.9	262.43	74.2
FTT0209c		periplasmic solute binding family protein	33.754	23.4	332.66	63.6
FTT0211c		outer membrane lipoprotein	15.835	12.3	35	44.7
FTT0212c	wrbA	trp repressor binding protein	21.244	25.4	774.65	72.1
FTT0213	rbn	tRNA processing ribonuclease BN	45.903	44.2	15.81	79
FTT0215	priA	Primosomal protein N'	81.028	74.3	71.56	94.7
FTT0220c		hypothetical protein	25.379	16.4	8.94	1
FTT0221	acpA	acid phosphatase (precursor)	57.733	69.6	367.88	100
FTT0222c	ybgK	hydrolase subunit	28.719	31.2	474.32	57.2
FTT0223c	ybgL	lactam utilization protein	25.887	25.4	623.8	86.1
FTT0227c		hypothetical protein	7.32502	11.5	1629.64	16.5
FTT0228c	orn	Oligoribonuclease	20.658	21.2	30.23	100
FTT0229c	efp	elongation factor P	20.889	15.4	940.97	97.8
FTT0231c	htrB	Acyltransferase	36.057	35	40	80
FTT0232c	ddg	Acyltransferase	35.12	34	17	81
FTT0745c		hypothetical protein	13.385	16.2	103.43	36.6
FTT0746c		conserved hypothetical membrane protein	29.276	20.4	4.1	44.1
FTT0748		hypothetical protein	26.415	16.2	25.1	10.9
FTT0751c	cspA	cold shock protein	7.31402	11.1	21.81	100
FTT0753	rpsU2	30S ribosomal protein S21	7.81002	18	576	81
FTT0755		hypothetical membrane protein	19.009	17.9	10.76	21.5
FTT1069c		hypothetical protein	34.668	37.6	105.67	52.1
FTT1071c		hypothetical protein	19.52	19.3	59.32	74.1
FTT1075		transcriptional regulator	8.07902	19	7	48
FTT1076	hipA	transcription regulator	48.309	48.2	226.16	87.8
FTT1077c		hypothetical protein	14.353	13.8	504.94	96.1
FTT1078c		hypothetical protein	28.616	22.6	7.7	10.6
FTT1079c		hypothetical protein	8.97402	13.1	829.69	100
FTT1763c		Acetyltransferase protein	28.911	35.5	26.6	35.5
FTT1765		hypothetical membrane protein	24.55	15.8	4.89	79.1
FTT1766		O-methyltransferase	24.776	24.3	79580	90
FTT1767c	purT	phosphoribosylglycinamide formyltransferase 2	42.459	45	58	83
FTT1768c		Chitinase	65.727	77.6	821.92	60.7
FTT1769c	clpB	ClpB protein	95.911	92.5	116.42	63.2
FTT1771		hypothetical protein	13.735	17	2139	99
FTT1772c	trpA	tryptophan synthase alpha chain	29.057	26.3	1244.86	54.3
FTT1773c	trpB	tryptophan synthase beta chain	43.065	41.7	657.58	86.4
FTT0235c	rnpA	Ribonuclease P protein component	15.51	21.2	107.44	37.8
FTT0237c		hypothetical protein	16.695	19.7	8.49	10.5
FTT0238	aroE1	Shikimate 5-dehydrogenase	28.126	26.2	1116.8	91.9
FTT0239	murC	UDP-N-acetylmuramate--alanine ligase	49.772	44.2	55.58	84.3
FTT0240		tetrapyrrole methyltransferase family protein	32.415	34	13	29
FTT0241c		hypothetical protein	18.013	13.8	1000.3	91.2
FTT0242		hypothetical protein	21.658	18.7	175	87.9
FTT0244		DNA/RNA helicase	104.683	64.1	182.68	33.9
FTT0245	usp	universal stress protein	30.177	34	226	86
FTT0249	feoB	ferrous iron transport protein	81.37	59.1	128.53	18
FTT0251	ilvE	Branched-chain amino acid aminotransferase protein (class IV)	33.101	34.4	660.08	87.5
FTT0252	leuA	2-isopropylmalate synthase	50.755	47.1	2602.12	77.7
FTT0254c		hypothetical protein	14.451	15.4	158.52	50.1
FTT0256c		Lipopolysaccharide protein	38.717	35	25.01	26.3
FTT0259	hemC	hydroxymethylbilane synthase (porphobilinogen deaminase)	33.322	31.4	315.35	64.1
FTT0261		hypothetical membrane protein	15.305	21.3	93.99	33.4
FTT0263		hypothetical membrane protein	12.933	13.4	14.44	55.3
FTT0264c		hypothetical protein	6.76202	13	1615	96
FTT0265		ABC transporter, membrane protein	67.314	42.1	10.01	15.5
FTT0266		ABC transporter, ATP-binding protein	49.495	37	15	100
FTT0267		hypothetical protein	40.773	40.2	4466.64	72.9
FTT0270	lolB	lipoprotein releasing system, subunit B, outer membrane lipoprotein	23.788	31.1	26.53	1.9
FTT0271	ispE	4-diphosphocytidyl-2-C-methyl-D-erythritol kinase	31.459	22.5	368.94	82.3
FTT0272		hypothetical membrane protein	12.429	19.6	9.65	21.4
FTT0277c		conserved hypothetical membrane protein	3.58802	35	5	100
FTT0278c	cydB	cytochrome d terminal oxidase, polypeptide subunit II	44.489	29.5	8	100
FTT0279c	cydA	cytochrome d terminal oxidase, polypeptide subunit I	65.135	40.4	6.72	18.7
FTT0281	cyoA	Cytochrome O ubiquinol oxidase subunit II	34.532	23.7	27.77	14
FTT0283	cyoC	Cytochrome O ubiquinol oxidase, subunit III	23.012	24.6	47.36	69.4
FTT0288c	pdxY	Pyridoxal/pyridoxine/pyridoxamine kinase	31.387	35.1	498.72	53
FTT0289c		hypothetical lipoprotein	15.646	18.7	231.2	97.3
FTT0290	moxR	methanol dehydrogenase regulatory protein	35.55	34	1807.1	75.2
FTT0291		hypothetical protein	34.469	31	670.25	90.7
FTT0293		hypothetical membrane protein	37.779	36.7	10.19	39.6
FTT0295		conserved hypothetical membrane protein	60.908	42.4	4.25	20
FTT0296	pcp	Pyrrolidone-carboxylate peptidase	24.59	23	5.43	100
FTT0297		hypothetical membrane protein	18.052	18.4	13.98	8.9
FTT0298	holC	DNA polymerase III (CHI subunit) protein	16.867	18.9	1227.44	82.8
FTT0299	valS	Valyl-tRNA synthetase	104.775	101.3	851.77	54.5
FTT0300		hypothetical protein	33.317	30.7	270.41	89.8
FTT0301		hypothetical protein	32.627	42.2	33.5	70.6
FTT0303c	lldD	L-lactate dehydrogenase	43.051	40.9	640.78	73.5
FTT0304c	nfnB	Oxygen-insensitive NAD(P)H nitroreductase	24.786	26.1	36104.1	94.6
FTT0305		MutT/nudix family protein	14.254	15.2	4.68	0.6
FTT0306	fumC	fumarate hydratase, Class II	50.636	49	29.11	100
FTT0307	gltX	Glutamyl-tRNA synthetase	52.939	61.9	1102.08	80.3
FTT0308		hypothetical protein	36.528	39.8	5.98	66.2
FTT0310		amino acid permease	53.836	36.7	11.76	39.4
FTT0311c		hypothetical protein	34.934	34	708.02	67.3
FTT0312c	folA	dihydrofolate reductase type I	19.678	21.3	141.93	35.6
FTT0313	rpsB	30S ribosomal protein S2	26.458	18.7	11.08	22.3
FTT0314	tsf	protein chain elongation factor EF-Ts	30.978	40.2	314.49	93.4
FTT0315	pyrH	uridylate kinase	26.649	24.1	601.64	96
FTT0316	frr	ribosome recycling factor	20.534	24.2	633.2	76.9
FTT0318	cdsA	phosphatidate cytidylyltransferase	29.283	28	6	100
FTT0319	dut	dUTP pyrophosphatase (Deoxyuridine 5'-triphosphate nucleotidohydrolase)	15.931	15.9	170.96	97.6
FTT0320	pgsA	phosphatidylglycerophosphate synthetase	22.689	17.9	22.23	14.3
FTT0321	rpsL	30S ribosomal protein S12	13.804	21.3	103.62	91.3
FTT0322	rpsG	30S ribosomal protein S7	17.798	23.1	137.2	92.5
FTT0323	fusA	elongation factor G (EF-G)	77.68	98.1	227.07	38.9
FTT0324	rpsJ	30S ribosomal protein S10	11.915	18.7	5.17	20.7
FTT0325	rplC	50S ribosomal protein L3	22.481	18.4	17.91	18.9
FTT0326	rplD	50S ribosomal protein L4	22.51	18.3	12.45	18.7
FTT0327	rplW	50S ribosomal protein L23	11.027	14.8	68963.7	97.5
FTT0330	rplV	50S ribosomal protein L22	12.193	14.8	1699.51	99.4
FTT0331	rpsC	30S ribosomal protein S3	24.843	25.6	382.65	62.2
FTT0332	rplP	50S ribosomal protein L16	15.676	14.7	45.93	16.9
FTT0333	rpmC	50S ribosomal protein L29	7.76702	12.3	208.29	81.8
FTT0335	rplN	50S ribosomal protein L14	13.227	18	159	100
FTT0336	rplX	50S ribosomal protein L24	11.526	21	321	100
FTT0337	rplE	50S ribosomal protein L5	20.016	21	266	96
FTT0338	rpsN	30S ribosomal protein S14	11.708	17.2	56.97	8.8
FTT0339	rpsH	30S ribosomal protein S8	14.387	19.2	463.08	96.9
FTT0340	rplF	50S ribosomal protein L6	19.047	24	46.79	23.9
FTT0342	rpsE	30S ribosomal protein S5	17.549	22.8	564.93	96.5
FTT0343	rpmD	50S ribosomal protein L30	6.86402	11	616	96
FTT0344	rplO	50S ribosomal protein L15	14.991	20.2	22.98	83
FTT0348	rpsK	30S ribosomal protein S11	13.741	20.3	12	11.4
FTT0350	rpoA1	DNA-directed RNA polymerase, alpha subunit	35.312	36.9	476.61	73.6
FTT0351	rplQ	50S ribosomal protein L17	16.743	20.4	27.54	91.6
FTT0354		hypothetical protein	39.157	35.4	2317.93	56
FTT0356	htpG	Chaperone Hsp90, heat shock protein HtpG	72.337	67.5	914.58	85
FTT0359		hypothetical protein	18.022	17.4	290.88	13.8
FTT0360		Short-chain dehydrogenase/reductase	30.839	26.6	168.29	75.6
FTT0361c		amino acid transporter	50.537	42.5	27.81	16
FTT0362c		hypothetical protein	32.536	35.3	2606.91	91.3
FTT0364c		hypothetical protein	16.793	18.5	7.94	22.9
FTT0365	poxF	phenol hydroxylase	27.699	26.1	653.03	84.3
FTT0367c	gshA	Glutamate--cysteine ligase	56.891	58.3	26.21	88.4
FTT0370c	yjeE	Nucleotide-binding protein, yjeE	15.88	13.9	131.15	97.1
FTT0371c	folC	FolC Bifunctional protein	44.94	36.6	28	26.4
FTT0372c	accD	Acetyl-CoA carboxylase beta subunit	33.617	35.1	826.41	63.3
FTT0373c	ndk	nucleoside diphosphate kinase	15.515	23	263	99
FTT0374c	pyrG	CTP synthase	61.016	63.5	18.35	89.3
FTT0376c		hypothetical membrane protein	40.561	41.5	5.79	57.8
FTT0378c		hypothetical protein	39.157	33.8	7.81	100
FTT0380c	gdh	NAD(P)-specific glutamate dehydrogenase	49.095	57.7	465.69	96.6
FTT0383		hypothetical protein	13.34	14.1	32.29	51.1
FTT0563	potH	polyamine transporter, subunit H, ABC transporter, membrane protein	34.564	38	339	72
FTT0564	potI	polyamine transporter, subunit I, ABC transporter, membrane protein	29.567	37.6	47.67	59.1
FTT0568		hypothetical protein	24.401	22.1	1790.13	88.6
FTT0571		hypothetical protein	27.334	18.7	5.73	2.1
FTT0572		Proton-dependent oligopeptide transport (POT) family protein	53.967	36	5	100
FTT0573	alr	alanine racemase	41.478	36.9	687.75	91.1
FTT0575	pheA	prephenate dehydratase	31.83	29.6	841.38	78.2
FTT0826c		hypothetical lipoprotein	8.67102	21	52	100
FTT0831c		OmpA family protein	46.741	34.5	82.57	42
FTT0833	ispH	IspH protein	35.108	40.6	281.21	34.6
FTT0834	aroQ	chorismate mutase	13.52	14.1	538.91	83.7
FTT0853		arsenite permease family protein	45.872	37.9	12.29	43.9
FTT1183c		conserved hypothetical lipoprotein	45.177	39.7	420.37	80.6
FTT1184c		hypothetical protein	11.755	17.4	13.18	100
FTT1185c		hypothetical protein	16.444	14.8	17.11	68.5
FTT1187		hypothetical protein	28.796	29.2	326.16	58.2
FTT1188		hypothetical membrane protein	24.774	25.6	72.77	75.8
FTT1190c	xseA	Exodeoxyribonuclease VII large subunit	52.221	50.2	14.85	69.2
FTT1191		Aminoacylase	42.192	44.8	560.07	92.2
FTT1193c		hypothetical protein	19.951	18.7	14.77	19.7
FTT1246		hypothetical protein	32.585	40.5	9.11	25.7
FTT1247		ABC transporter, membrane protein	40.326	66	477	89
FTT1249		mycobacterial cell entry (mce) related family protein	26.936	26	11	100
FTT1250		hypothetical protein	27.148	36.6	11.27	39.7
FTT1251c		conserved hypothetical membrane protein	25.8	15.6	20.6	34.7
FTT1252		hypothetical protein	28.034	21.5	85.44	58.3
FTT1253		Proton-dependent oligopeptide transport (POT) family protein	55.217	41	82.4	18.9
FTT1254	fadD1	Acyl-CoA synthetase (long-chain-fatty-acid--CoA ligase)	64.052	59.3	3657.04	71.2
FTT1255c		transcriptional regulator araC family protein	31.898	24	105.9	67.9
FTT1256	emrB	major facilitator superfamily (MFS) transport protein	55.44	38.2	594.84	44
FTT1257	emrA1	HlyD family secretion protein	37.899	31.7	19.04	74
FTT1496c		hypothetical membrane protein	37.746	18	408	88
FTT1497c		hypothetical membrane protein	18.621	15.4	289.03	100
FTT1498c	accA	Acetyl-coenzyme A carboxylase carboxyl transferase subunit alpha	35.454	26	388	100
FTT1499	muts	DNA mismatch repair protein MutS	97.152	91.5	10.04	100
FTT1500	secB2	preprotein translocase, subunit B, chaperone protein	16.688	14.6	479.75	95.3
FTT1503	xerC	Integrase/recombinase XerC	33.48	26.7	305.54	63.5
FTT1504		hypothetical protein	27.814	30	1306	87
FTT1505c		hypothetical membrane protein	23.385	16.6	768.1	97.5
FTT0387	glmU	UDP-N-acetylglucosamine pyrophosphorylase/glucosamine-1-phosphate N-acetyltransferase	49.642	52.9	13245.3	80
FTT0388	glmS	Glucosamine--fructose-6-phosphate aminotransferase	67.428	66.9	8107.4	87.3
FTT0389		Acetyltransferase	20.696	23.9	708.8	60.6
FTT0390c	rpsU1	30S ribosomal protein S21	7.83102	15	88	19
FTT0391c	cspC	cold shock protein	7.37902	17	635	86
FTT0392c		hypothetical protein	12.651	13.1	473.25	97.4
FTT0393	map	methionine aminopeptidase	28.347	30	79.41	88.6
FTT0394		hypothetical protein	32.973	12	10	100
FTT0396	parC	DNA topoisomerase IV subunit A	84.054	79.8	84.23	47.3
FTT0397	mtn	5'-methylthioadenosine\S-adenosylhomocysteine nucleosidase	24.922	23.2	2387.61	98.3
FTT0398c		hypothetical membrane protein	23.097	18.8	10.99	100
FTT0400	slt	soluble lytic murein transglycosylase	76.858	73.1	67.72	47.4
FTT0403	def1	peptide deformylase	24.264	18	14.5	100
FTT0404	lolC	lipoprotein releasing system, subunit C,putative membrane protein	46.45	38	10	100
FTT0408	gcvH	glycine cleavage system H protein	13.901	17.6	15.17	100
FTT0409	gcvP1	glycine cleavage system P protein, subunit 1	49.687	51	1339	89
FTT0414	pgm	Phosphoglucomutase	59.621	60.5	852.91	44.6
FTT0416	glgA	glycogen synthase	53.524	44.5	37.61	90.6
FTT0417	malP	maltodextrin phosphorylase	86.464	77.6	521.85	56.3
FTT0418	malQ	4-alpha-glucanotransferase	57.206	60.8	915.67	84.6
FTT0419	glyQ	Glycyl-tRNA synthetase alpha chain	34.954	34.3	1638.07	56.8
FTT0420	murE	UDP-N-acetylmuramoylalanyl-D-glutamate--2,6- diaminopimelate ligase	54.963	52.8	15.53	100
FTT0422	murF	UDP-N--acetylmuramoylalanyl-D-glutamyl-2,6- diaminopimelate-D-alanyl-D-alanyl ligase	50.08	51.6	621.75	56.2
FTT0424		hypothetical protein	18.31	20.7	112.28	6.2
FTT0425c	asd	aspartate semialdehyde dehydrogenase	40.534	37.5	83.9	78.2
FTT0428	thrC	threonine synthase	47.901	47.7	559.45	73.4
FTT0430	speH	S-adenosylmethionine decarboxylase	16.207	12.2	5018.27	65.1
FTT0432	speA	putative arginine decarboxylase	53.926	48.9	305.23	57.8
FTT0433		hypothetical protein	7.39802	21	496	83
FTT0434		hypothetical protein	37.516	34	144	78
FTT0435		Carbon-nitrogen hydrolase family protein	32.419	27.9	22.05	2.4
FTT0436c	lpxH	UDP-2,3-diacylglucosamine hydrolase	28.348	28	3	61
FTT0437c	pyrE	orotate phosphoribosyltransferase	23.333	23	478.79	95.7
FTT0438	mpl	UDP-N-acetylmuramate:L-alanyl-gamma-D-glutamyl-me so-diaminopimelate ligase	51.544	52.1	15.85	100
FTT0439	yjfH	tRNA/rRNA methyltransferase	23.677	24.7	581.21	82.2
FTT0443		conserved hypothetical membrane protein	40.406	53	547.76	100
FTT0444	tet	multidrug transporter (tetracycline resistance protein)	44.538	51.9	476.15	34.4
FTT0446		Proton-dependent oligopeptide transport (POT) family protein	53.328	36.9	18.88	31.5
FTT0448c	glnS	Glutaminyl-tRNA synthetase	63.519	41	362.8	22.9
FTT0449	pckA	phosphoenolpyruvate carboxykinase	60.719	63.8	188.95	27.5
FTT0452	ftsW	cell division protein FtsW	44.805	37.8	92.04	53.3
FTT0454	yfdH	glycosyl transferase, group 2 family protein	36.037	33.3	184.93	63.4
FTT0455c		Dolichyl-phosphate-mannose-protein mannosyltransferase family protein	68.505	43.1	24.78	18.1
FTT0456c		UPF0269 family protein	11.778	16	1841.51	91.2
FTT0458	sspA	stringent starvation protein A, regulator of transcription	24.034	22.8	1128.43	59.8
FTT0459	sohB	peptidase family S49 protein	38.103	27.1	6.43	67.9
FTT0461	yhbY	RNA-binding protein	10.385	14.4	107.82	86.8
FTT0462	hemB	Delta-aminolevulinic acid dehydratase	35.799	35.1	1977.97	80.6
FTT0463	yibK	tRNA/rRNA methyltransferase	17.674	17	950.84	97.4
FTT0466c	argS	Arginyl-tRNA synthetase	65.982	63.3	23365.8	66.2
FTT0468	surA	Peptidyl-prolyl cis-trans isomerase (PPIase)	53.827	38	78.39	53.1
FTT0470	apaH	Bis(5'-nucleosyl)-tetraphosphatase	31.711	28	727	64
FTT0471	aroD	3-dehydroquinate dehydratase, type II	16.319	14.3	360.56	92
FTT0472	accB	Acetyl-CoA carboxylase, biotin carboxyl carrier protein subunit	16.482	22.8	20.37	1.4
FTT0474		hypothetical membrane protein	25.281	19.3	1007.17	10.5
FTT0477c	birA	Bifunctional protein, biotin-[acetylCoA carboxylase] holoenzyme synthetase; transcriptional repressor of biotin synthesis (BirA family)	30.053	29.2	198.37	80.2
FTT0478c	recJ	Single-stranded-DNA-specific exonuclease	65.609	65.1	5.66	100
FTT0480c	xasA	Glutamate:gamma-aminobutyric acid antiporter family protein (APC family protein)	51.626	37.4	104.06	53.9
FTT0481	potF	Putrescine-binding periplasmic protein	45.206	42.4	72.46	75.4
FTT0484		hypothetical protein	25.674	20	60.56	4.4
FTT0485		hypothetical protein	25.044	15.1	426.16	89.1
FTT0487		hypothetical membrane protein	27.594	38.3	129.86	36.3
FTT0488c		major facilitator superfamily (MFS) transport protein	42.87	36.7	11.71	39
FTT0489c	trxB	thioredoxin reductase	33.984	37	888	92
FTT0491c	gph	phosphoglycolate phosphatase	24.883	23.6	522.52	78.1
FTT0492c	lysR	transcriptional regulator, LysR family	35.745	34.7	628.03	36.6
FTT0494c	cutC	CutC family protein	26.397	24.2	839.81	69.8
FTT0495		hypothetical protein	19.039	21.6	12172.9	87.8
FTT0500		hypothetical protein	9.82002	14.7	933.41	91.6
FTT0501c		conserved hypothetical membrane protein	38.374	38.9	119.62	26.3
FTT0504c	sucC	Succinyl-CoA synthetase beta chain	41.529	43	52041.8	71.9
FTT0505		hypothetical membrane protein	69.788	42.9	39.75	17.7
FTT0506c		hypothetical protein	12.14	18.9	81.5	62.3
FTT0507		conserved hypothetical lipoprotein	27.902	28.7	990.41	84.4
FTT0508c	dusA	RNA dihydrouridine synthase A	37.692	36.2	1324.01	61.3
FTT0509c		hypothetical protein	30.662	37.3	100.21	37.6
FTT0511		Pyridoxine/pyridoxal 5-phosphate biosynthesis protein	30.81	34.9	331.49	87.5
FTT0515		hypothetical membrane protein	6.56202	18	6	50
FTT0518	prmA	50S ribosomal protein L11, methyltransferase	32.023	33.7	420.45	84.7
FTT0519		Nif3 family protein	36.881	35	7	100
FTT0520		hypothetical protein	22.767	14	1158	95.9
FTT0522		hypothetical protein	37.468	41.1	779.82	67
FTT0523		hypothetical protein	47.38	47.9	288.61	54.1
FTT0524		hypothetical protein	14.993	17.6	278.66	71.8
FTT0525		hypothetical protein	25.528	38	14	100
FTT0526		hypothetical protein	8.05902	20	136	26
FTT0527		hypothetical protein	31.398	33.5	242.51	90.6
FTT0528		hypothetical protein	14.341	14.1	5.74	100
FTT0530c		DJ-1/PfpI family protein	22.288	23.6	558.88	65.4
FTT0532c	nrdB	Biofunctional protein, glutaredoxin 3 protein/Ribonucleoside-diphosphate reductase, beta subunit	47.271	44.8	841.91	68.8
FTT0533c	grxA	Glutaredoxin 1	10.062	13.3	1256.55	93.7
FTT0534c	nrdA	Ribonucleoside-diphosphate reductase, alpha subunit	66.587	63.5	370.47	39.8
FTT0535c	mdh	lactate dehydrogenase	34.079	35.7	948.06	81.2
FTT0536		hypothetical membrane protein	19.005	20.1	20.26	13.9
FTT0537		ubiquinone biosynthesis protein	23.744	25	267.08	93.7
FTT0538c		conserved hypothetical lipoprotein	21.91	36	5	100
FTT0540c		hypothetical protein	55.963	61.6	131.11	83.4
FTT0541c	yqaB	haloacid dehalogenase	22.554	22.6	801.61	59.5
FTT0543		hypothetical protein	51.204	51.5	271.59	37.5
FTT0544	phnA	phosphonoacetate hydrolase	12.152	19	12.6	23
FTT0545		hypothetical membrane protein	8.13102	34	297	85
FTT0546		hypothetical protein	22.617	17.2	20.06	17.5
FTT0547		hypothetical protein	19.345	14.6	175.67	89.8
FTT0549	vanY	D-alanyl-D-alanine carboxypeptidase	18.405	21.1	643.64	92.5
FTT0550		hypothetical protein	54.312	40.2	6.45	38.8
FTT0554		hypothetical protein	10.418	13.7	2011.04	79
FTT0555		conserved hypothetical membrane protein	27.563	21.5	186.91	34.5
FTT0556c	oxyR	oxidative stress transcriptional regulator	33.087	30	920.86	82.9
FTT0557		AhpC/TSA family protein	19.686	20.2	40.37	2.5
FTT0558		hypothetical protein	21.696	20.7	1965.67	90.3
FTT0559c	cmk	cytidylate kinase	24.862	26.1	647.92	74.8
FTT0560c	serC	phosphoserine aminotransferase	39.258	42.9	9.14	100
FTT0576		hypothetical protein	26.325	31.7	209.78	47.1
FTT0577	sdaA	L-serine dehydratase 1	49.996	51	1038	88
FTT0579		hesB family protein	13.16	14.6	1346.89	96.7
FTT0580		hypothetical protein	20.271	15.2	139.74	86.5
FTT0581	coaD	phosphopantetheine adenylyltransferase	18.506	15.1	650.74	89.3
FTT0583	fopA	outer membrane associated protein	41.387	56	25	84
FTT0584		hypothetical protein	130.903	120.9	7.87	51.7
FTT0588	aroA	3-phosphoshikimate 1-carboxyvinyltransferase	46.859	42.6	906.39	76.4
FTT0589		hypothetical protein	22.593	14.7	47.77	100
FTT0591	ansA	L-asparaginase	38.203	37	143	73
FTT0592	cynT	carbonic anhydrase	25.411	15.6	218.7	94.2
FTT0593c		hypothetical membrane protein	22.824	16.2	30.96	57.7
FTT0596c		hypothetical protein	24.059	24	19.77	29.7
FTT0603		hypothetical protein	6.79502	12	578	83
FTT0604		conserved hypothetical membrane protein	15.55	16.3	52.76	38
FTT0605c		hypothetical protein	7.00402	13	39	76
FTT0609		Peptidase, M24 family protein	68.667	64	1128	80
FTT0624	clpP	ATP-dependent Clp protease subunit P	22.14	15	442.99	73.5
FTT0625	clpX	ATP-dependent Clp protease subunit X	46.311	47.5	3488.68	69.5
FTT0626	lon	DNA-binding, ATP-dependent protease La	86.199	87.2	30.85	70.2
FTT0628		hypothetical protein	54.773	35.5	48.67	34.8
FTT0629	miaA	tRNA delta(2)-isopentenylpyrophosphate transferase	34.822	32	1480	68
FTT0630	hfq	host factor I for bacteriophage Q beta replication	12.515	19	645.66	96.4
FTT0631	hflX	protease, GTP-binding subunit	50.136	48.2	100.04	75.4
FTT0634	hflC	SPFH domain, band 7 family protein	34.535	33.8	240.04	82.9
FTT0635	wzb	low molecular weight (LMW) phosphotyrosine protein phosphatase	18.513	11.3	664.21	95.1
FTT0636	engB	ATP/GTP-binding protein	22.321	22.5	192.11	81.7
FTT0838	tolR	TolR protein	16.116	14.9	9.87	100
FTT0839		hypothetical membrane protein	34.558	44.4	78.51	70.3
FTT0845		hypothetical protein	10.611	15.8	1693.92	97
FTT0847		hypothetical protein	57.346	48.7	950.5	68.1
FTT0848		hypothetical protein	5.54702	15	403	81
FTT0850		hypothetical protein	23.933	20.3	16.93	40.7
FTT0851		conserved hypothetical membrane protein	27.17	36.4	8.4	28.6
FTT1659		hypothetical protein	39.871	40.3	54.77	71.8
FTT1661	tmpT	Thiopurine S-methyltransferase	26.374	22.9	5258.52	32.6
FTT1663	carA	Carbamoyl-phosphate synthase small chain	43.251	37.8	4.71	100
FTT1664	carB	Carbamoyl-phosphate synthase large chain	120.686	138	450.62	45
FTT1666c		3-hydroxyisobutyrate dehydrogenase	33.466	34.6	53.26	32.9
FTT1667		hypothetical protein	9.10902	13.7	25.29	16
FTT1668	sdaC2	serine transporter	45.853	33.5	400.03	65.6
FTT1671	ribD	riboflavin biosynthesis protein ribD	39.567	34.4	37.2	58.1
FTT0614c		Apolipoprotein N-acyltransferase	55.869	33.8	9.78	55.8
FTT0615c		metal ion transporter protein	32.161	38	17	100
FTT0616c		cconserved hypothetical protein, UPF0054 family	19.416	13.2	19.52	22.9
FTT0617c	phoH	phoH-like protein	36.618	35	1241.31	81.3
FTT0618c	yleA	conserved hypothetical protein yleA	50.163	48	7	100
FTT0619		o-methyltransferase family protein	25.769	24	1127.01	93.2
FTT0620		HAD superfamily protein	28.793	16	588	88
FTT0621	tdk	thymidine kinase	22.428	14.6	420.7	92.4
FTT0623	tig	trigger factor (TF) protein (peptidyl-prolyl cis/trans isomerase)	49.574	60.5	245.97	81.7
FTT0638		hypothetical protein	12.732	18.9	9.81	12.1
FTT0640	ilvD	Dihydroxy-acid dehydratase	58.991	67	31	100
FTT0642	ilvH	acetolactate synthase, small subunit	11.778	15.3	7827.39	98.2
FTT0644c	mfd	Transcription-repair coupling factor,ATP-dependent	130.421	126.6	89.17	35.4
FTT0648c	nth	Endonuclease III	24.26	14.7	7.49	100
FTT0649c	rnfB	Iron-sulfur cluster-binding protein	23.36	27.6	18088.2	97.6
FTT0650c	grxB	Glutaredoxin 2	25.17	16.2	43.6	5.8
FTT0652c	ftnA	Ferritin-like protein	19.017	17	139	100
FTT0653	lipA	lipoic acid synthetase	36.828	38.8	356.82	92
FTT0654	elbB	DJ-1/PfpI family protein	23.682	23	494	87
FTT0655		hypothetical protein	26.828	25.9	30.08	17.8
FTT0658	ruvA	holliday junction DNA helicase, subunit A	23.683	14.8	800.18	90
FTT0661c		hypothetical protein	11.217	15.2	375.89	99.4
FTT0662c		hypothetical protein	14.54	14.6	2630.31	90
FTT0663		hypothetical protein	32.073	28	457	78
FTT0664c	hdc	histidine decarboxylase	43.36	48	1199	67
FTT0665c		Aldolase/adducin class II family protein	22.71	15.1	224.21	93.3
FTT0666c		Methylpurine-DNA glycosylase family protein	21.901	14.9	127.93	74.5
FTT0667		hypothetical protein	19.069	15.3	2688.73	93.3
FTT0668		nicotinamide mononucleotide transport (NMT) family protein	24.513	16	6.52	41.1
FTT0669		Sodium/hydrogen exchanger family protein	42.781	37	16	100
FTT0670c		hypothetical membrane protein	18.006	15.9	16.07	65.6
FTT0673c		hypothetical protein	37.631	39	264	82
FTT0674	prsA	Ribose-phosphate pyrophosphokinase	34.926	36	385	62
FTT0675	rplY	50S ribosomal protein L25	10.838	15.3	25947.9	100
FTT0677c		hypothetical protein	29.897	27	7884	55
FTT0678c		hypothetical lipoprotein	10.707	13	163	96
FTT0679c		GTP-binding protein	40.115	44.1	26506.7	95.5
FTT0682c		hypothetical protein	31.597	20.3	12.41	56.6
FTT0684c	sthA	soluble pyridine nucleotide transhydrogenase	52.819	14	188	28
FTT0686c		Proton-dependent oligopeptide transport (POT) family protein	48.057	37	11	100
FTT0687c	hslU	ATP-dependent protease, ATP-binding subunit	51.225	53	149	79
FTT0688c	hslV	ATP-dependent protease, proteasome-related peptidase subunit	19.791	15.4	630.94	90.7
FTT0691	tyrS	Tyrosyl-tRNA synthetase	44.6	44	2451	78
FTT0693c	mutM	Formamidopyrimidine-DNA glycosylase	31.29	21.1	3966.56	90.6
FTT0694		hypothetical protein	78.621	71.8	251.89	70.1
FTT0695	mraW	S-adenosyl-methyltransferase	34.409	30.1	102.02	77.7
FTT0698	rpsO	30S ribosomal protein S15	10.35	15.5	28494.1	98.1
FTT0699	pnp	polyribonucleotide nucleotidyltransferase	75.348	76.2	238.75	78.2
FTT0700		hypothetical protein	12.648	13.9	242.94	84.4
FTT0701	kdsA	2-dehydro-3-deoxyphosphooctonate aldolase	30.941	19.1	11.8	0.3
FTT0702	udk	uridine kinase	25.281	16	216.22	92.3
FTT0703	rpoZ	DNA-directed RNA polymerase omega subunit	8.17602	13	351	98
FTT0709	eno	Enolase (2-phosphoglycerate dehydratase)	49.523	53	642	88
FTT0710	ftsB	cell division protein	11.135	15.9	53.4	59.4
FTT0711	ispD	2-C-methyl-D-erythritol 4-phosphate cytidylyltransferase	25.879	15.7	223.66	2.9
FTT0712c	sdaC1	serine transporter	47.714	39.2	18.36	26.4
FTT0713c	tdh	L-threonine 3-dehydrogenase	38.37	34.7	17160.8	85.2
FTT0714c	kbl	2-amino-3-ketobutyrate coenzyme A ligase	43.924	35.8	7.89	1.1
FTT0715		chitinase family 18 protein	83.078	93.5	23.9	91.3
FTT0716	upp	uracil phosphoribosyltransferase	23.459	15.1	90.26	95.1
FTT0718		hypothetical protein	13.299	18.6	6.23	8.1
FTT0720c	dgt	deoxyguanosinetriphosphate triphosphohydrolase	50.386	37	11.84	28.6
FTT0721c	katG	Peroxidase/catalase	82.484	90	1542.36	67
FTT0723c		Short-chain dehydrogenase/reductase family protein	28.692	22	8	100
FTT0727		hypothetical protein	25.629	26	561.77	30.2
FTT0728	ybhF	ABC transporter, ATP-binding protein	34.645	34.5	497.87	81.4
FTT0732		hypothetical protein	13.251	19.8	8.76	5
FTT0733		glutathione peroxidase	17.774	14.8	1785.31	96.8
FTT0738	yjeF	carbohydrate kinase family protein (YjeF-related protein)	56.235	56	219.05	67.3
FTT0739c	hslR	heat shock protein 15 (HSP15)	14.258	11.3	8.14	4.8
FTT0744c		hypothetical protein	15.58	16.1	12.09	55.3
FTT0756		Cation-efflux family protein	42.788	40.9	85.94	19.6
FTT0757	galU	UTP--glucose-1-phosphate uridylyltransferase	32.135	25.5	67.44	100
FTT0759		conserved hypothetical membrane protein	33.767	32.7	64.96	28.3
FTT0763c	yjjV	TatD related DNAse family protein	28.707	22.9	1423.23	100
FTT0764	glyS	Glycyl-tRNA synthetase beta subunit	77.963	73.1	1100.12	60.1
FTT0766	deoD	purine nucleoside phosphorylase	26.879	25.8	2314.32	100
FTT0767c		hypothetical protein	17.366	14.7	493.38	89.9
FTT0768c		hypothetical protein	38.812	43.4	13.28	79.9
FTT0769	secA	preprotein translocase, subunit A, ATPase secretion protein	103.78	109.2	1467.04	100
FTT0773	rpmA	50S ribosomal protein L27	9.06102	13.8	17.17	1.7
FTT0776c	rnd	Ribonuclease D	42.89	42.3	26.45	54.1
FTT0777	uvrC	DNA excision repair enzyme, subunit C (UvrABC system protein A)	70.283	66.2	3659.29	92.4
FTT0778		hypothetical protein	14.884	38	5	100
FTT0781c		hypothetical protein	26.456	18.5	1471.59	80.6
FTT0782	fabI	Enoyl-[acyl-carrier-protein] reductase (NADH)	27.795	24.3	281.12	94.7
FTT0783	ars	Arylsulfatase	34.455	35.8	27.25	41.4
FTT0785		hypothetical protein	31.456	27.6	1603.58	84
FTT0786		hypothetical protein	27.443	17.3	326.79	88.6
FTT0787		DoxD-like family protein	21.963	32	6	100
FTT0788c	kdsD	arabinose phosphate isomerase	35.663	34.9	1280.09	84.3
FTT0789	rpe	D-ribulose-phosphate 3-epimerase	24.031	22.2	1243.6	91.6
FTT0790		bacterial sugar transferase family protein	52.848	36.5	10.04	51.2
FTT0791	galE	UDP-glucose 4-epimerase	37.829	39.2	616.76	78.1
FTT0792		glycosyl transferases group 1 family protein	47.463	40.7	111.75	79.2
FTT0795		hypothetical protein	26.836	29.2	10.09	100
FTT0798		glycosyl transferase family protein	38.835	35.5	98.63	50.1
FTT0800		haloacid dehalogenase-like hydrolase family protein	25.847	15.9	34.43	2.2
FTT0801c		Carbohydrate/purine kinase pfkB family protein	40.364	43.4	730.47	56.6
FTT0802	cphB	Cyanophycinase	29.292	29.8	1319.84	94.8
FTT0806	capC	capsule biosynthesis protein CapC	16.653	22.2	5.86	18.2
FTT0808	spoT	Guanosine-3',5'-bis(Diphosphate) 3'-pyrophosphohydrolase/(p)ppGpp synthase	81.484	76	505.56	65.4
FTT0809c	recR	Recombination protein recR	22.009	20.7	293.15	95.7
FTT0811c	murG	UDP-N-acetylglucosamine--N-acetylmuramyl-(pentape ptide) pyrophosphoryl-undecaprenol N-acetylglucosamine transferase	40.859	39.5	6184.01	92.1
FTT0814c		hypothetical protein	21.756	33	674	99
FTT0816c		chitin binding protein	33.395	34.4	256.06	26.8
FTT0819	rpmI	50S ribosomal protein L35	7.36402	20	1104	95
FTT0823		MutT protein	25.374	30	143.44	91.2
FTT0824	arsC1	arsenate reductase	13.849	14.3	2296.69	94.1
FTT0825c		hypothetical protein	12.218	17.9	37.39	14.1
FTT0854c		conserved hypothetical membrane protein	15.207	31	249	96
FTT0856c	ubiA	4-hydroxybenzoate octaprenyltransferase	32.476	38.3	7.16	51.9
FTT0857c		hypothetical protein	19.691	16.3	63.47	100
FTT0858	rph	Ribonuclease PH	25.448	25.7	197.5	100
FTT0859c		hypothetical protein	12.696	16.1	858.72	93.7
FTT0861c		Type IV pili fiber building block protein	21.934	27.2	38.85	100
FTT0863c		LemA-like protein	22.006	18.2	24.5	17.1
FTT0864c		transcriptional regulator, LysR family	33.549	37.2	395.42	63.3
FTT0867	isftu2	Transposase	28.922	38.8	6.69	24.4
FTT0868c		arsenical restistance operon repressor	14.388	16.9	17.02	48.7
FTT0869		hypothetical protein	24.825	25.2	4.17	75.9
FTT0871	gpsA	Glycerol-3-phosphate dehydrogenase [NAD(P)+]	36.63	33.3	85375.1	93.8
FTT0872c		hypothetical protein	19.802	16.6	16.44	100
FTT0873c	radA	DNA repair protein radA	50.256	45	64	89
FTT0874c		hypothetical protein	29.304	18	291.57	69.2
FTT0876c	aroC	chorismate synthase	38.008	38	837	92
FTT0878c	msrB	peptide methionine sulfoxide reductase	19.619	15.1	656.71	89.1
FTT0879	sodC	superoxide dismuate (Cu-Zn) precusor	19.878	25.8	70	83.1
FTT0881c		amino acid permease	51.256	38.4	5.89	18.1
FTT0884c	aspC1	aspartate transaminase	44.298	55.8	30.3	56.7
FTT0886		DNA repair protein recN	62.191	65.5	347.49	59.6
FTT0887c		hypothetical protein	14.075	14.9	321.92	94.4
FTT0888c		Type IV pili fiber building block protein	21.685	28	10	69
FTT0890c		Type IV pili fiber building block protein	13.49	13	14	48
FTT0891		conserved hypothetical membrane protein	27.479	21.7	17.97	2.7
FTT0892	folD	methylenetetrahydrofolate dehydrogenase/methenyltetrahydrofolate cyclohydrolase putative bifunctional protein	30.444	32.4	40349.9	86.1
FTT0893	purM	Phosphoribosylaminoimidazol (AIR) synthetase	37.767	37	2571	98
FTT0894	purCD	Fusion protein PurC/PurD	86.335	88.7	312.2	67.4
FTT0895	purN	phosphoribosylglycinamide formyltransferase	21.134	22.2	654.25	72.3
FTT0897	purK	phosphoribosylaminoimidazole carboxylase, ATPase subunit	40.299	39.8	29561	85.6
FTT0898c		hypothetical protein	13.549	14.1	1557.15	97.7
FTT0899c	prlC	Oligopeptidase A	77.169	69.8	17308.4	63.3
FTT0900		conserved hypothetical membrane protein	13.879	13.9	219.69	84
FTT0901	lpnA	conserved hypothetical lipoprotein	15.793	19.2	4.14	5.4
FTT0902		hypothetical protein	17.683	12.5	13.21	100
FTT0903		hypothetical protein	19.344	20.6	24.85	17
FTT0904	lpnB	conserved hypothetical lipoprotein	17.228	19.1	10.01	27.2
FTT0906c	topA	DNA topoisomerase I	87.236	92.3	288.64	84.2
FTT0907	parA	chmomosome partition protein A	23.795	23.6	326.98	94.6
FTT0908	parB	chromosome partition protein B	34.581	37.8	210.02	81.8
FTT0909		glutamine amidotransferase, class I	27.188	36.1	33.07	2.9
FTT0910		hypothetical protein	33.399	37	838.19	88.2
FTT0911		hypothetical protein	22.472	21.8	13.28	15.3
FTT0912c	rrmJ	ribosomal large subunit methyltransferase J	23.147	21	10.38	16.9
FTT0913		hypothetical protein	17.909	17.7	67.28	64.1
FTT0914c	lspA	lipoprotein signal peptidase II	18.139	14.6	26.75	29.4
FTT0916c	ribF	riboflavin biosynthesis protein RibF	35.005	41.7	128.66	86.3
FTT0917	maeA	NAD-dependent malic enzyme	67.414	72.2	11.04	100
FTT0918		hypothetical protein	58.7	65.4	130.53	85.6
FTT0919		hypothetical protein	52.843	47.1	357.67	57.6
FTT0923		hypothetical protein	83.47	79.1	58.51	45.1
FTT0924		hypothetical membrane protein	15.049	20.7	31.55	23.8
FTT0925	fmt	Methionyl-tRNA formyltransferase	35.31	39.1	115.89	89.8
FTT0926	gshB	glutathione synthetase	37.147	36.8	31812.3	75.7
FTT0927	hemL	Glutamate-1-semialdehyde-2,1-aminomutase	47.171	41.2	64.44	90.9
FTT0928c		Beta-glucosidase-related glycosidase	62.364	53	21.28	58.7
FTT0931		major facilitator superfamily (MFS) transport protein	46.315	43.4	8.08	51.7
FTT0932		ROK family protein	30.99	28	185.19	83.7
FTT0934c	bioD	dethiobiotin synthetase	25.18	23	28	100
FTT0935c	bioC	biotin synthesis protein BioC	28.661	29	211	55
FTT0936c	bioF	8-amino-7-oxononanoate synthase	42.553	49.4	104.88	53
FTT0937c	bioB	biotin synthase	34.885	34.3	217.69	92.4
FTT0938	bioA	Adenosylmethionine-8-amino-7-oxononanoate aminotransferase	51.11	47	212.01	48.2
FTT0939c	add	adenosine deaminase	36.143	36	246.99	62.1
FTT0940c		hypothetical protein	18.97	20.3	287.81	66.1
FTT0941c		Lipase/esterase	35.497	33.3	878.06	82.5
FTT0942c	folK	2-amino-4-hydroxy-6-hydroxymethyldihydropteridine pyrophosphokinase/dihydropteroate synthase	48.199	50	417	37
FTT0943c	folB	dihydroneopterin aldolase	13.739	15.8	71.61	92.2
FTT0944		AMP-binding family protein	52.529	42.5	22.01	69
FTT0946	trpG	anthranilate synthase component II	21.018	21	789	89
FTT0948c		Aldo/keto reductase	40.773	41	21	100
FTT0951c	folE	GTP cyclohydrolase	23.652	21.8	496.03	65.8
FTT0955c	gor	Pyruvate/2-oxoglutarate dehydrogenase complex,dihydrolipoamide dehydrogenase component	49.505	65.9	755.62	85.9
FTT0956c		hypothetical membrane protein	27.657	26	493	76
FTT0957c		hypothetical protein	19.712	23.3	155.47	92.3
FTT0961	mdaB	modulator of drug activity B	22.564	30.1	3341.55	92.2
FTT0962		ThiJ/PfpI family protein	24.23	28.5	597.52	95.3
FTT0963c	aroG	Phospho-2-dehydro-3-deoxyheptonate aldolase	40.839	42.5	2030.07	90.3
FTT0964c	ffh	signal recognition particle protein, Ffh	50.239	51.9	56.5	41.1
FTT0965c		conserved hypothetical membrane protein	31.656	36	9	100
FTT0966	infA	translation initiation factor IF	8.24702	13	801	97
FTT0968c		amino acid antiporter	52.597	38	12.97	44.3
FTT0969c	trkA	potassium uptake protein TrkA	51.575	50.5	43.44	21.5
FTT0970		hypothetical protein	14.936	16	473	97
FTT0972		ABC transporter, ATP-binding protein	27.433	24.7	290.89	92
FTT0973		hypothetical protein	43.469	43.4	715.24	67.1
FTT0975		hypothetical protein	25.72	30.9	117.98	60.6
FTT0979c		Amino-acid permease	50.36	38.3	4.82	100
FTT0980		Aminotransferase, class II	47.055	38.5	400.08	100
FTT0981		hypothetical protein	43.665	39.4	240.28	63.5
FTT0984c	mutT	Mutator protein	16.011	20.3	385.93	83.5
FTT0985		hypothetical protein	22.185	14.9	2167.79	93.9
FTT0986		hypothetical protein	15.463	18.9	1179.92	77.5
FTT0991		hypothetical lipoprotein	21.037	23.7	103.35	81.7
FTT0993c	dcd	deoxycytidine triphosphate deaminase	21.08	27.5	5.16	56.6
FTT0994c		MRP like protein	31.24	33.4	626.54	90.3
FTT0995		major facilitator superfamily (MFS) transport protein	45.029	35.5	297.15	76.8
FTT1002c	pheT	Phenylalanyl-tRNA synthetase, beta subunit	88.062	92.2	604.77	68.8
FTT1003c	pheS	Phenylalanyl-tRNA synthetase, alpha subunit	38.466	26	4.96	18.4
FTT1005c	yhiP	Proton-dependent oligopeptide transporter (POT) family protein	54.404	59.3	6.16	8.2
FTT1007c		hypothetical protein	27.084	30.4	5.87	65.9
FTT1010		Helix-turn-helix family protein	7.44702	11.7	280.94	81.9
FTT1013c	ruvB	holliday junction DNA helicase, subunit B	38.616	43	607	76
FTT1014c		short chain dehydrogenase family protein	26.553	23.5	60.76	87.2
FTT1015		hypothetical protein	22.415	23	884.15	91.5
FTT1018c	dxs	1-deoxy-D-xylulose 5-phosphate synthase	67.328	63.6	4.41	100
FTT1019c	guaA	GMP synthase (glutamine-hydrolyzing)	57.617	56.5	17292	46.1
FTT1021c	truA	tRNA pseudouridine synthase A	29.518	23.6	4.66	7.9
FTT1022c		hypothetical protein	69.43	63.5	5722.12	72.7
FTT1023c		fumarylacetoacetate hydrolase family protein	22.31	21.2	71.9	97.8
FTT1024c	yhbG	ABC transporter, ATP-binding protein	27.151	29	11	52
FTT1025c		hypothetical protein	31.652	34.2	58.23	39.5
FTT1026c		hypothetical protein	23.863	39	4	70
FTT1028c	ppa	inorganic pyrophosphatase	19.589	24	561	60
FTT1030		hypothetical protein	10.95	16.7	326.28	80.9
FTT1036c	dnaG	DNA primase	69.056	63.9	36.52	85.7
FTT1037c		hypothetical protein	16.759	17.6	259.58	95.1
FTT1038c	rpsU3	30S ribosomal protein S21	7.83402	18	52	100
FTT1039	dacB	D-alanyl-D-alanine carboxypeptidase (Penicillin binding protein) family protein	51.282	45.8	263.42	60.9
FTT1041		hypothetical protein	16.067	22	12	26
FTT1042		hypothetical protein	30.886	28.8	2488.51	84.5
FTT1043		FKBP-type peptidyl-prolyl cis-trans isomerase family protein	29.315	40.5	9.7	24.3
FTT1044c	ispB	Octaprenyl-diphosphate synthase	36.441	32	5	49
FTT1045c		hypothetical protein	16.124	19.4	7.73	45.9
FTT1046c		hypothetical membrane protein	24.417	19.3	5.91	100
FTT1047c		hypothetical protein	13.522	15.9	13.39	36.4
FTT1048c		hypothetical protein	21.946	19.3	4.33	100
FTT1050c	cysN	sulfate adenylate transferase subunit 1	52.911	53.7	13.47	56.7
FTT1051c		hypothetical protein	5.89202	19	34	66
FTT1052c		hypothetical protein	7.93902	11.5	17.2	11.9
FTT1054c	rimI	Ribosomal-protein-alanine acetyltransferase	18.76	17.2	461.47	55
FTT1055c		hypothetical protein	16.212	15.5	10.55	100
FTT1056c	rluB	ribosomal large subunit pseudouridine synthase B	31.15	33	740	89
FTT1057c		Type IV pili lipoprotein	34.719	31.4	16.78	55.2
FTT1058c		Radical SAM superfamily protein	41.389	42	10	100
FTT1059c	dnaB	Replicative DNA helicase	51.99	50.3	422.75	62.2
FTT1060c	rplI	50S ribosomal protein L9	16.066	18.6	9.19	13.4
FTT1061c	rpsR	30S ribosomal protein S18	8.34402	13.3	527.33	92.1
FTT1062c	rpsF	30S ribosomal protein S6	13.044	19.6	10.95	31.1
FTT1063	hemF	Coproporphyinogen III oxidase	35.843	32	2185	86
FTT1066c		hypothetical protein	14.386	14.5	344.76	96.4
FTT1080c		hypothetical membrane protein	34.892	35.9	9.12	13.2
FTT1083c		hypothetical protein	9.79602	13.1	1671.51	93.9
FTT1084c	rdgC	recombination associated protein	32.928	35	137	98
FTT1085		hypothetical protein	38.194	47.8	9.61	100
FTT1086c		hypothetical protein	31.081	22.6	9.56	9.2
FTT1088c		hypothetical protein	28.22	29.4	462.5	88
FTT1089		isochorismatase hydrolase family protein	20.166	20.9	6.25	100
FTT1091		isochorismatase hydrolase family protein	19.03	20.9	204.92	79.2
FTT1093c	talA	Transaldolase	35.676	34	307	90
FTT1094c		cytosol aminopeptidase family protein	52.795	52.6	31.14	91.4
FTT1096c	alaS	Alanyl-tRNA synthetase	96.042	97.5	486.45	54.7
FTT1100		hypothetical protein	12.549	13	227.74	98
FTT1105c	msrA1	peptide methionine sulfoxide reductase	32.599	35.4	62038.7	97.2
FTT1108		rRNA methyltransferase	28.199	28.4	1192.54	94.3
FTT1109		choloylglycine hydrolase family protein	37.165	25.4	18.55	15.5
FTT1110		hypothetical protein	13.453	19	25.36	7.5
FTT1111	isftu2	Transposase	28.922	18	7.93	51.5
FTT1113c		hypothetical protein	20.414	25	8.66	74.1
FTT1115c	secD	preprotein translocase, subunit D, membrane protein	69.676	49.8	152.99	54.1
FTT1117c		isochorismatase hydrolase family protein	21.323	19.5	6	57.5
FTT1119		LysR transcriptional regulator family protein	33.519	33.7	8.61	92.3
FTT1123	ygiH	hypothetical protein	21.899	20.8	24.9	9.5
FTT1125	metIQ	D-methionine binding transport protein, ABC transporter, membrane and periplasmic protein	53.338	36.1	197.77	100
FTT1127		Rhodanese-like family protein	28.19	29.3	928.43	83.6
FTT1128	ispF	2C-methyl-D-erythritol 2,4-cyclodiphosphate synthase	17.653	17.8	8.11	100
FTT1130c	cphA	cyanophycin synthetase	103.924	97.6	101.28	72.1
FTT1133	pilB	Type IV pili nucleotide binding protein, ABC transporter, ATP-binding protein	66.91	70.5	26.86	39.5
FTT1134	pilC	Type IV pili polytopic inner membrane protein	45.277	37.8	1142.4	100
FTT1138	hemH	Ferrochelatase	39.052	19	6	63
FTT1140		hypothetical protein	7.13802	11.1	7.63	0.8
FTT1143		hypothetical protein	9.00802	14.3	9.25	78.7
FTT1147c	dfp	4'-phosphopantothenoylcysteine decarboxylase,phosphopantothenoylcysteine synthetase,FMN-binding (bifunctional protein)	43.171	43.4	20.18	69.1
FTT1149c		amino acid transporter family protein	55.061	40	567.79	20.4
FTT1150c	putA	Multifunctional protein, transcriptional repressor of proline utilization, proline dehydrogenase,pyrroline-5-carboxylate dehydrogenase	150.217	146.6	33.7	75.9
FTT1151c		hypothetical protein	11.313	12.9	450.87	100
FTT1154c	aroB	3-dehydroquinate synthetase	40.11	38.9	488.71	78.9
FTT1155c	aroK	shikimate kinase I	19.726	19.7	178.92	70.1
FTT1156c	pilQ	Type IV pilin multimeric outer membrane protein	64.948	77.9	276.83	49.8
FTT1158c		Type IV pili glycosylation protein	22.239	16	9.32	55.5
FTT1159c		Type IV pili associated protein	21.606	23.6	12.86	22.2
FTT1161	adk	adenylate kinase	24.351	30.1	564.02	91.7
FTT1165c	aspC2	aspartate aminotransferase	44.111	41	548	95
FTT1167c		glycoprotease family protein	23.775	19	3	100
FTT1169		GTP-binding protein	32.943	39.1	677.28	85.8
FTT1171c	hsdM	DNA-methyltransferase, type I restriction-modification enzyme subunit M	55.796	53.7	132.72	100
FTT1172c	csp	cold shock protein (DNA-binding)	16.184	14.7	8.68	100
FTT1179	bipA	GTP binding translational elongation factor Tu and G family protein	67.447	75.8	392	44.6
FTT1194c		conserved hypothetical lipoprotein	36.15	29	26.48	88.4
FTT1196c		major facilitator superfamily (MFS) transport protein	46.589	38.4	18.06	80.6
FTT1197c	murI	glutamate racemase	29.348	23.8	30.3	83.8
FTT1198c		hypothetical membrane protein	31.917	31.4	11.22	35.9
FTT1199c	uvrB	DNA excision repair enzyme, subunit B (UvrABC system protein B)	76.21	79.1	1081	57.5
FTT1200c	sbcB	Exodeoxyribonuclease I	55.727	53.2	110.45	97.4
FTT1201c		Oxidoreductase, short-chain dehydrogenase family protein	25.977	23.7	254.48	93.8
FTT1203c		hypothetical membrane protein	35.114	36.5	146.32	100
FTT1205	gidA	glucose inhibited division protein A	69.799	29	385	92
FTT1206		hypothetical lipoprotein	14.735	16.9	83.87	43.2
FTT1207		hypothetical membrane protein	52.377	39.9	24.59	20.9
FTT1208	rpiA	Ribose 5-phospate isomerase A	24.457	18.7	8.87	21.2
FTT1212c	gloA	lactoylglutathione lyase	14.359	15	102.65	96.9
FTT1213		YhhQ family protein	26.654	36.3	37.86	16.2
FTT1215c	queA	S-adenosylmethionine:tRNA ribosyltransferase-isomerase	38.548	33.6	17.79	1.7
FTT1216c		hypothetical protein	17.889	20.7	8.25	21.2
FTT1217c	visC	monooxygenase family protein	46.222	36.4	11.87	41
FTT1219c		hypothetical protein	19.973	24	1129	87
FTT1220		5-formyltetrahydroformate cycloligase family protein	21.276	18.6	11.14	11.4
FTT1221		hypothetical protein	10.112	12.7	222.7	96.2
FTT1222	dedA2	DedA family protein	23.496	32.6	9.58	7.9
FTT1223	dedA1	DedA family protein	23.98	33	6.1	49.8
FTT1225c		hypothetical protein	12.597	18	14.6	17.7
FTT1226c	iscS	cysteine desulfarase	42.856	35.9	7508.33	60.9
FTT1227	rne	Ribonuclease E	100.689	121.1	12.73	10.1
FTT1228	lgt	prolipoprotein diacylglyceryl transferase	30.562	20.7	4.28	29.5
FTT1229	thyA	thymidylate synthase	31.311	20.3	20.69	100
FTT1230	serA	D-3-phosphoglycerate dehydrogenase	45.277	27.3	4.11	20.1
FTT1231	mesJ	PP-loop family protein	46.01	41.6	451.1	61.6
FTT1233c	yjdL	Proton-dependent oligopeptide transport (POT) family protein	48.692	31.6	18.43	21.7
FTT1234		choloylglycine hydrolase family protein	42.52	34.8	23.66	27.1
FTT1237		glycosyl transferase family 8 protein	35.243	35.3	184.61	79.8
FTT1238c		hypothetical membrane protein	51.034	40	293.33	22.8
FTT1239		hypothetical membrane protein	49.885	31.3	5.11	9.7
FTT1240c		hypothetical protein	21.488	16.5	1327.21	89.6
FTT1241	glyA	serine hydroxymethyltransferase	45.302	45.7	11351.7	66.3
FTT1242		hypothetical protein	45.939	36.4	53.73	63.8
FTT1243c	mreA	FAD binding family protein	69.775	61.1	5.83	74.2
FTT1244c	yfiO	conserved hypothetical lipoprotein	32.057	35.1	48.15	44.3
FTT1260		hypothetical lipoprotein	16.031	12.5	534.71	54.5
FTT1263c		hypothetical protein	39.157	28	20.87	23.2
FTT1266c	yhhW	pirin family protein	27.665	18.5	119.51	38.2
FTT1268c	dnaJ	Chaperone protein dnaJ (heat shock protein 70 family cofactor)	41.717	44.9	12.5	18.5
FTT1269c	dnaK	Chaperone protein dnaK (heat shock protein family 70 protein)	69.239	88.7	233.57	88.6
FTT1270c	grpE	Chaperone protein grpE (heat shock protein family 70 cofactor)	22.042	21.5	141.05	74.9
FTT1272		hypothetical protein	45.537	44	338	50
FTT1273	rplM	50S ribosomal subunit protein L13	16.911	32	696	70
FTT1274	rpsI	30S ribosomal protein S9	15.085	16.5	72.85	50.5
FTT1275	mglA	macrophage growth locus, subunit A	23.594	15.9	67.11	56.4
FTT1276	mglB	macrophage growth locus, subunit B	15.129	15.7	830.94	60.2
FTT1278c	rnhB	Ribonuclease HII	21.039	23.3	231.36	90.7
FTT1279c	yfhQ	SpoU rRNA methylase family protein	27.697	33	1531	19
FTT1280c	ptsN	PEP-dependent sugar phosphotransferase system (PTS) family protein	17.683	15.2	826.35	90.4
FTT1281c	yhbH	Sigma-54 modulation protein	11.173	15	916	91
FTT1283	trmE	tRNA modification GTPase trmE family protein	49.768	44.2	1187.41	47.2
FTT1284c		hypothetical protein	7.26602	11.2	18.43	100
FTT1285c		LysR transcriptional regulator family protein	33.742	32	15.88	100
FTT1287	cbs	cystathionine beta-synthase (cystein synthase)	34.496	35	148	100
FTT1291		major facilitator superfamily (MFS) transport protein	46.505	36.6	71.75	100
FTT1292c		hypothetical protein	22.344	18.2	10.58	15.6
FTT1293c		Sua5_yciO_yrdC family protein	22.714	16.5	24.04	10.4
FTT1295c	glk	glucose kinase	37.581	41.2	15.17	29.3
FTT1296	ubiE	menaquinone biosynthesis methyltransferase	28.023	23.7	108.3	78.9
FTT1297		hypothetical protein	22.874	22.2	4959.16	76
FTT1298	ubiB	2-polyprenylphenol 6-hydroxylase	63.758	40.7	4.08	38.1
FTT1299	hitA	histidine triad (HIT) family protein	12.491	14.4	318.31	100
FTT1302		hypothetical protein	32.427	30	294	84
FTT1303c		hypothetical protein	33.132	40.1	16.99	34.1
FTT1304c	murB	UDP-N-acetylenolpyruvoylglucosamine reductase	32.094	19.4	9.08	1.6
FTT1305c	murA	UDP-N-acetylglucosamine 1-carboxyvinyltransferase	49.752	59.1	95.91	37.2
FTT1306c	engA	GTP-binding protein	52.431	55.3	869.62	50.7
FTT1307c		hypothetical protein	19.139	23.1	295.04	77.1
FTT1308c		hypothetical protein	23.153	31.2	6063.65	95.9
FTT1310c	hflB	ATP-dependent metalloprotease	69.538	75.4	44.36	15.6
FTT1311	yieO	major facilitator superfamily (MFS) transport protein	51.932	36.8	4.97	34.8
FTT1313c	greA	transcriptional elongation factor	17.694	12.1	74.82	6
FTT1314c		Type IV pili fiber building block protein	20.859	22.6	11.84	100
FTT1316c		thiamine pyrophospokinase	24.776	20.1	90.33	59
FTT1317c	guaB	Inosine-5-monophosphate dehydrogenase	52.067	38.2	109.57	32.1
FTT1318c	pepA	cytosol aminopeptidase	51.974	50.9	3919.11	95.1
FTT1319		Permease YjgP/YjgQ family protein	40.57	36.2	11.1	37.6
FTT1320		Permease YjgP/YjgQ family protein	39.141	35.2	22.22	25.3
FTT1321		Peptidase M16 family protein	47.751	38	6	100
FTT1322		Peptidase M16 family protein	45.674	44.9	77.62	48.2
FTT1323		Methylase	21.637	11	1367	66
FTT1326	udp	uridine phosphorylase	29.633	18.1	9.63	2.1
FTT1327	cdd	cytidine deaminase	14.722	15.8	263.39	82.2
FTT1329	gpmI	2,3-bisphosphoglycerate-independent phosphoglycerate mutase	57.584	56.8	1551.03	74.1
FTT1330	serS	Seryl-tRNA synthetase	48.571	43.9	12.62	2.5
FTT1331	cscK	Fructokinase	32.767	28.1	819.28	90.4
FTT1332		polysaccharide biosynthesis protein (export protein)	47.074	43.7	1201.3	2.8
FTT1334c		hypothetical protein	18.167	24.6	4.67	100
FTT1338c		translation initiation inhibitor	13.742	13.9	88.87	100
FTT1341		Membrane protein	24.232	27.5	8.61	31.4
FTT1342		conserved hypothetical membrane protein	41.328	41	209.02	19.1
FTT1343c		hypothetical protein	30.083	12	8	100
FTT1345	pdpB	hypothetical protein	127.563	119.7	13.01	18.7
FTT1346		hypothetical protein	14.493	19.3	8.66	21.1
FTT1347		hypothetical protein	17.493	18.5	55.63	17.2
FTT1349		hypothetical protein	18.385	17.4	17170.3	91.2
FTT1350		hypothetical protein	55.263	40.2	7.5	22.2
FTT1352		hypothetical protein	44.628	38.1	140.78	33.1
FTT1353		hypothetical protein	30.381	22.6	5.93	17.8
FTT1356c	iglD	intracellular growth locus, subunit D	46.806	39.3	998.69	74.3
FTT1357c	iglC	intracellular growth locus, subunit C	22.422	24.7	4242.6	88.4
FTT1358c	iglB	intracellular growth locus, subunit B	58.854	57.8	341.94	64.2
FTT1359c	iglA	intracellular growth locus, subunit A	22.409	28.8	6228.63	97.4
FTT1365c	fbaB	Fructose-1,6-bisphosphate aldolase	38.131	49	204	52
FTT1367c	pgk	phosphogylcerate kinase	41.925	37.4	409.89	80.8
FTT1368c	gapA	Glyceraldehyde-3-phosphate dehydrogenase	37.274	27.9	94.55	83.2
FTT1369c	tktA	Transketolase	73.304	60.8	218.22	33.2
FTT1371	rmpF	50S ribosomal protein L32	6.85502	15	333	100
FTT1372	plsX	fatty acid/phospholipid synthesis protein lsX	37.827	32.3	21.95	54.4
FTT1374		malonyl coA-acyl carrier protein transacylase	33.487	33.6	42939.1	86.8
FTT1375	fabG	3-oxoacyl-(acyl-carrier-protein) reductase	26.346	20.2	455.37	6.6
FTT1376	acpP	acyl carrier protein	10.653	17	5.81	5.2
FTT1382	suhB	Inositol-1-monophosphatase	28.858	38.1	870.13	100
FTT1383	sun	Sun protein	48.986	36.7	22.16	29.6
FTT1384c		Acetyltransferase	18.937	14.9	106.93	77.2
FTT1387c	ligN	DNA ligase	76.441	80	446.26	72.3
FTT1388		hypothetical protein	27.577	27	1068	96
FTT1389	panB	3-methyl-2-oxobutanoate hydroxymethyltransferase	28.726	17.5	57.37	42.7
FTT1390	panC	Pantoate-beta-alanine ligase	29.705	35	386	97
FTT1391	panD	Aspartate-1-decarboxylase	12.319	17	17.69	39.6
FTT1393c	recD	Exodeoxyribonuclease V, alpha subunit	70.67	65.2	1924.42	66.2
FTT1395c		ATP-dependent DNA helicase	53.955	53.7	486.71	86.8
FTT1397c	recC	Exodeoxyribonuclease V gamma chain	125.883	110.8	296.31	47.6
FTT1399		conservered hypothetical membrane protein	32.248	36.8	45.23	21
FTT1400c		hypothetical protein	15.136	14.5	68.5	63.4
FTT1401		prophage repressor protein	24.877	31	343	94
FTT1403c	feoA	ferrous iron transport protein A	8.29002	11.7	190.18	75.8
FTT1405c	gloB	hydroxyacylglutathione hydrolase	28.837	25.7	382.84	81.7
FTT1406c		hypothetical membrane protein	44.421	33.2	9.6	73.8
FTT1407c		hypothetical membrane protein	40.002	53	10	100
FTT1409c		conservered hypothetical protein	15.67	15.5	330.23	94.7
FTT1412	proS	Prolyl-tRNA synthetase	63.526	61.4	183.42	62.2
FTT1413		Aminotransferase	42.205	40	6	100
FTT1414		hypothetical protein	18.442	19.3	183.31	88.7
FTT1415		hypothetical protein	33.713	39	7.33	100
FTT1416c		Hypothetical lipoprotein	14.873	16.7	9.71	15.2
FTT1417		Carbon-nitrogen hydrolase	30.11	32	516.12	80.5
FTT1418c	nusB	N utilisation substance protein B	16.41	15	43.79	90.8
FTT1420		hypothetical protein	16.971	18.5	4.44	18.2
FTT1421		conservered hypothetical protein	17.755	21.8	161.45	77
FTT1422		Oxidoreductase	24.4	34.1	8	25.7
FTT1423c		conservered hypothetical membrane protein	26.358	36.8	14.6	13.1
FTT1424c		conservered hypothetical protein	25.29	26.1	12.86	32.6
FTT1425c	naoX	NADH oxidase	62.385	49.6	33.91	71.1
FTT1428c		Acetyltransferase	19.356	20.5	4.74	54.5
FTT1431	rhtC	threonine efflux protein	23.761	20.9	12.06	37.9
FTT1432c	ppnK	inorganic phosphate/ATP-NAD kinase	32.493	35	361	96
FTT1433	gtrB	glycosyl transferase	35.559	48.9	40.76	35.7
FTT1435c	yagD	ABC transporter, ATP-binding protein	34.74	39.6	337.44	26.2
FTT1436	isftu2	Transposase	28.922	28.6	7.46	22.5
FTT1439c		Deoxyribonuclease	28.951	30.1	229.28	61
FTT1441		hypothetical protein	18.497	16.3	93.97	69.1
FTT1442c	rpoA2	DNA-directed RNA polymerase, alpha subunit	35.129	42.1	844.98	93.4
FTT1443c		ATPase, AAA family	33.989	18	294	82
FTT1444c	ppx	Exopolyphosphatase	34.761	31.8	967.1	95
FTT1445	trxA1	Thioredoxin	12.029	12.5	90.24	94
FTT1446	rho	transcription termination factor Rho	47.117	47.9	423.62	84.5
FTT1447c	manB	Phosphomannomutase	54.627	59	77	80
FTT1448c	manC	Mannose-1-phosphate guanyltransferase	52.402	55.5	28438.4	75.9
FTT1450c	wbtM	dTDP-D-glucose 4,6-dehydratase	39.987	38	19	69
FTT1452c	wbtK	Glycosyltransferase	32.95	41.9	22.91	48.1
FTT1453c	wzx	O-antigen flippase	56.272	37.9	7.13	9.7
FTT1454c	wbtJ	formyl transferase	27.821	19.5	32.14	93
FTT1455c	wbtI	sugar transamine/perosamine synthetase	40.67	39.4	5.62	67.8
FTT1457c	wbtG	glycosyl transferase	42.207	40.3	7.22	11.1
FTT1459c	wbtF	NAD dependent epimerase	36.332	27.1	671.72	40.3
FTT1460c	wbtE	UDP-glucose/GDP-mannose dehydrogenase	48.854	46.1	65.66	88.5
FTT1461c	wbtD	galacturonosyl transferase	41.588	33.8	13.81	31.8
FTT1462c	wbtC	UDP-glucose 4-epimerase	29.944	28.2	201.45	85.6
FTT1464c	wbtA	dTDP-glucose 4,6-dehydratase	65.708	42	17.51	19.1
FTT1465c	isftu2	Transposase	28.922	17.8	19.65	24.4
FTT1467c	nadB	L-aspartate oxidase	54.512	42.7	375.25	51.2
FTT1468c	nadC	Nicotinate-nucleotide pyrophosphorylase	31.417	37.6	538.44	83.7
FTT1469c	nadA	quinolinate sythetase A	38.034	41.6	4511.03	82.4
FTT1470c	gmk	guanylate kinase	21.848	38	863	97
FTT1471c	deaD	Cold-shock DEAD-box protein A	63.931	101	34	100
FTT1472c	ppiC	Peptidyl-prolyl cis-trans isomerase.	10.231	12.9	86.1	98.9
FTT1475	galT	Galactose-1-phosphate uridylyltransferase	39.577	46	1463	99
FTT1478c	kdsB	3-deoxy-D-manno-octulosonate cytidyltransferase	28.173	28.3	2262.83	94.5
FTT1480c		hypothetical protein	6.93902	13	60	34
FTT1485c	aceE	pyruvate dehydrogenase, E1 component	100.212	91.9	293.03	63.4
FTT1487	coaE	Dephospho-CoA kinase	23.42	15.6	304.33	100
FTT1488	trpS	Tryptophanyl-tRNA synthetase	37.83	38	108	92
FTT1489		hypothetical protein	27.795	23	21	100
FTT1491c		hypothetical protein	12.546	19.2	11.05	37.6
FTT1492c		hypothetical protein	23.772	23.8	4.38	51.8
FTT1493c		hypothetical protein	15.233	14.6	9.77	100
FTT1508c	relA	GTP pyrophosphokinase	74.066	72	73.03	98
FTT1509c		hypothetical protein	13.997	14.7	1031.99	97.3
FTT1510c		aromatic amino acid transporter of the HAAAP family	43.693	36.3	19.07	48.2
FTT1515c		conserved hypothetical membrane protein	22.673	17	17.39	44.6
FTT1517c		conserved hypothetical membrane protein	26.329	16	45.94	28
FTT1520c	gabP	Glutamate/gamma-aminobutyrate anti-porter	48.608	38	8.24	0.9
FTT1522c		hypothetical protein	22.081	15.7	1153.65	97.2
FTT1523c	isftu2	Transposase	28.922	32.8	500.53	89.6
FTT1526c	idh	isocitrate dehydrogenase	83.407	80.2	1095.31	58.1
FTT1527c	arsC2	arsenate reductase	14.279	16	241	78
FTT1529	fadE	Acyl-CoA dehydrogenase	84.086	81.5	46.59	18.2
FTT1531	fadA	3-ketoacyl-CoA thiolase	41.709	50	73.39	69.8
FTT1536c		hypothetical protein	34.531	31.4	537.59	78.8
FTT1540c		hypothetical protein	22.46	22.4	429.6	68.6
FTT1541c		hypothetical protein	14.516	16.8	32.33	25.2
FTT1542c	omp26	outer membrane protein 26	19.775	17.6	1438.04	99.1
FTT1543		two component response regulator	26.361	36.3	13.34	30.1
FTT1550		hypothetical protein	20.332	22	340.68	85.4
FTT1551		Oxidoreductase	27.464	24	37	38
FTT1552	ole1	Delta 9 acyl-lipid fatty acid desaturase	31.928	32.6	1036.8	91.1
FTT1553c	rnr	Ribonuclease R	87.555	89.6	59.36	51.5
FTT1554c	truB	tRNA pseudouridine synthetase B	33.949	41.7	13.57	100
FTT1556c	lepB	signal peptidase I	32.854	33.7	417.44	89.1
FTT1557c		Two-component response regulator	25.494	32.2	785.77	88.4
FTT1560		HAM1 protein	21.135	24.7	360.73	86.4
FTT1562	ispA	Geranyltranstransferase	32.836	31.2	517.35	71.4
FTT1564		hypothetical protein	32.07	27.9	83.54	74.3
FTT1566c		hypothetical protein	11.218	13.6	163.27	17.7
FTT1567c		hypothetical membrane protein	22.486	15.7	251.22	71.6
FTT1568c	lpxB	Lipid-A-disaccharide synthase	43.075	28.9	657.75	74.1
FTT1569c	lpxA	Acyl-(acyl-carrier-protein)--UDP-N-acetylglucosam ine O-acyltransferase	28.082	27	7	100
FTT1570c	fabZ	(3R)-hydroxymyristoyl-(acyl-carrier protein) dehydratase	18.138	11.6	14.76	9.9
FTT1571c	lpxD	UDP-3-O-[3-hydroxymyristoyl] glucosamine N-acyltransferase	35.429	35.6	187.03	0.8
FTT1573c		outer membrane protein	87.546	83.3	4.83	100
FTT1575c	gyrA	DNA gyrase, subunit A	97.166	98.9	530.38	50.1
FTT1576		hypothetical membrane protein	20.062	25.4	11.94	2.3
FTT1577		hypothetical protein	41.251	48.3	10633.6	88.2
FTT1578c	ung	Uracil-DNA glycosylase	25.287	32.2	31.71	100
FTT1579c		Type III restriction enzyme	110.675	107.2	549.33	46.3
FTT1580c		hypothetical protein	20.916	15.1	1002.92	92.9
FTT1581c		Endonuclease	11.464	14	59	81
FTT1586c		hypothetical membrane protein	10.497	14.3	23.22	6.9
FTT1589c		hypothetical protein	29.384	26.4	181.73	77.9
FTT1590c	ubiG	3-demethylubiquinone-9 3-methyltransferase	26.051	27	12.93	100
FTT1591		Lipoprotein	41.614	48.6	191.12	36.7
FTT1594		transcriptional regulator, LysR family	37.668	27	12.97	61.8
FTT1597		hypothetical protein	55.099	68	88	41
FTT1600c	fumA	fumerate hydratase	54.96	60.2	215.58	88.6
FTT1602		hypothetical lipoprotein	12.163	17.2	9.26	10.8
FTT1604	rpmG	50S ribosomal protein L33	6.13602	18	1140	71
FTT1605	minC	septum site-determining protein MinC	24.851	15.6	817.69	84.2
FTT1606	minD	septum site-determining protein MinD	30.108	32.2	2269.29	96.4
FTT1607	minE	cell division topological specificity factor protein	10.175	14.1	531.91	100
FTT1608		ABC transporter, ATP-binding protein	29.92	30	209	90
FTT1611		conserved hypothetcial protein	25.534	27	25	40
FTT1612		hypothetical protein	11.377	13.8	104.13	88.9
FTT1613		BolA-like protein	8.82002	13.2	1018.64	96.1
FTT1614c		hypothetical protein	25.248	24.9	593.11	51.9
FTT1616	cysS	Cysteinyl-tRNA synthetase	53.12	53.7	32794.8	65.8
FTT1617	hemK	Adenine-specific methylase, HemK family	35.762	35.8	18566.5	98.7
FTT1621c		hypothetical membrane protein	31.701	19.8	646.88	66
FTT1622c		hypothetical membrane protein	33.828	41.4	59.8	22.9
FTT1625c		hypothetical protein	22.118	17.2	8.83	100
FTT1626c		hypothetical membrane protein	53.575	33.1	4.06	28.3
FTT1627c		hypothetical protein	30.116	40.5	18.25	57
FTT1629c		hypothetical membrane protein	64.335	40.8	1061.84	20.9
FTT1630c	putP	Sodium/proline permease	53.175	40.6	6168.78	45
FTT1631c	gplX	GlpX protein	34.802	32.7	1307.1	45.2
FTT1632c		consvered hypothetical protein	23.492	22.8	5319.9	61.5
FTT1635	ftsK	cell division protein	91.916	93.3	18.21	24.4
FTT1639c		hypothetical protein	20.479	40	4	49
FTT1644		Beta-fructofuranosidase	55.596	62	1701	67
FTT1646	dtd	D-tyrosyl-tRNA(Tyr) deacylase	12.301	19.6	13219.7	51.7
FTT1647c	pyrD	diyroorotate dehydrogenase	27.866	28.6	141.58	93.9
FTT1648c	pyrF	Orotidine 5'-phosphate decarboxylase	23.828	24.8	49.16	54.8
FTT1650c		chorismate mutase	20.763	21.8	82.77	19
FTT1651		hypothetical protein	23.087	18.3	9.97	15.4
FTT1652c		transcriptional regulator, LysR family	32.807	29	9	100
FTT1653		hypothetical membrane protein	15.2	37	7	100
FTT1654	emrA2	HlyD family secretion protein	37.226	41.9	18.34	70
FTT1656c		hypothetical protein	21.162	25.4	280.19	79.9
FTT1658c		conserved hypothetical membrane protein	8.77402	12	37.13	3.6
FTT1672	ribB	riboflavin synthase alpha subunit3,4-dihydroxy-2-butanone 4-phosphate synthetase	22.171	12	69	93
FTT1673	ribA	riboflavin biosynthesis protein ribA/GTP-cyclohydrolase II	44.587	45.8	7.04	100
FTT1674	ribH	riboflavin synthase beta subunit (6,7-dimethl-8-ribityllumazine synthase)	16.28	15.3	23.48	100
FTT1675	def2	peptide deformylase	19.814	21.9	781.47	39.3
FTT1676		hypothetical membrane protein	37.459	37.9	485.31	36.9
FTT1678c	lepA	GTP-binding protein LepA	65.5	77.9	9383.25	63.5
FTT1679	rpsT	30S ribosomal protein S20	10.091	12.4	48.72	100
FTT1680c	olmA	outer membrane lipoprotein	13.388	18.6	8.08	25.2
FTT1683c		major facilitator superfamily (MFS) transport protein	42.084	42.9	3565.77	72.6
FTT1684		transcription regulator	34.14	36	16.24	100
FTT1686c		hypothetical protein	25.096	17.7	24.2	100
FTT1687c	gidB	methyltransferase glucose-inhibited cell division protein	23.531	16.5	1942.35	92.7
FTT1690		NADH dehydrogenase	24.979	32	13	22
FTT1691		hypothetical protein	20.68	19.4	17.54	100
FTT1693c		hypothetical protein	29.374	29.1	73.57	30.1
FTT1694c		conserved hypothetical membrane protein	16.943	17	10.64	100
FTT1695	groS	Chaperonin protein, groES	10.236	19	2237	99
FTT1696	groL	Chaperone protein, groEL	57.415	46.7	11.57	3.6
FTT1698c	fdh	formate dehydrogenase	26.59	27	6	100
FTT1699	pdpA1	hypothetical protein	95.337	95.3	94	33.7
FTT1701		hypothetical protein	14.493	17.6	112.53	73.5
FTT1702		hypothetical protein	17.493	18.2	811.51	19.7
FTT1704		hypothetical protein	18.385	17	2453.37	64.6
FTT1706		hypothetical protein	24.579	25.3	991.52	18.6
FTT1707		hypothetical protein	44.628	35.7	13.75	43.2
FTT1710		hypothetical protein	22.09	23.1	1851.71	22
FTT1711c	iglD1	intracellular growth locus, subunit D	46.806	42.3	24.79	39.2
FTT1712c	iglC1	intracellular growth locus, subunit C	22.422	24.3	1672.72	65.5
FTT1713c	iglB1	intracellular growth locus, subunit B	58.854	38.1	13.7	8.3
FTT1714c	iglA1	intracellular growth locus, subunit A	22.409	29.7	41.36	26.4
FTT1720c	purL	phosphoribosylformylglycinamidine synthase	141.471	153.9	326.86	75.1
FTT1721c	purF	Amidophosphoribosyltransferase	55.335	53.1	7630.94	53.8
FTT1723c		hypothetical protein	24.834	22.7	90.07	62.4
FTT1724c	tolC	outer membrane protein tolC precursor	57.243	36.5	4.27	100
FTT1725c	pcm	Protein-L-isoaspartate O-methyltransferase	23.222	24.4	8.06	2.3
FTT1726	yegQ	protease yegQ	50.265	58.3	809.73	30
FTT1727c		multidrug resistance protein, membrane located	42.698	34.2	26.94	66.1
FTT1728	nhaD	Na+/H+ antiporter	51.919	38.3	370.48	100
FTT1732c		aromatic amino acid transporter of the HAAAP family	44.425	33	182.12	65.8
FTT1733		hypothetical protein	11.889	14.7	238.14	61.9
FTT1737c	kdpC	Potassium-transporting ATPase C chain	20.221	18.7	14.63	88.3
FTT1744c	ipdC	indolepyruvate decarboxylase	62.212	57.8	1682.91	82.6
FTT1746		Peptidase	34.089	35	23	44
FTT1747		outer membrane protein	20.935	27.2	28.26	90.2
FTT1748	glpe	thiosulfate sulfurtransferase	15.869	14	5.22	100
FTT1749	secB1	preprotein translocase, subunit B, chaperone protein	16.889	14.8	1175.52	98
FTT1751	recX	Regulatory protein recX	17.896	13.6	329.1	82.1
FTT1752	ssb	Single-strand binding protein	17.512	15.8	687.45	97
FTT1753	tdcD	propionate kinase	42.179	46	789	97
FTT1754	pta	phosphate acetyltransferase	77.085	75.2	363.42	47.4
FTT1760	nhaA	Na(+)/H(+) antiporter 1	41.729	34.5	86.93	40.6
FTT1778c		hypothetical membrane protein	13.732	21	1675.51	78.8
FTT1782c	yjjK	ABC transporter, ATP-binding protein	62.884	64.3	7.57	100
FTT1783		major facilitator superfamily (MFS) transport protein	47.934	35.3	18.93	46.7
FTT1785c		hypothetical protein	8.58902	11.9	328.66	54.3
FTT1787c		Transporter, LysE family	22.898	23.3	36.11	27
FTT1789		conserved hypothetical membrane protein	29.166	33.5	1063.43	51
FTT1791		hypothetical protein	13.931	14.1	412.33	86.9
FTT1793c	pepN	Aminopeptidase N	98.813	96.9	1681.06	55.5
FTT1794		heat shock protein	16.703	18.6	7933.91	97.3
FTT1795c	trpC	tryptophan biosynthesis protein	51.177	34.4	32.78	60.9
FTT1796c		hypothetical protein	16.019	24	326	100
FTT1797c	msrA2	peptide methionine sulfoxide reductase msrA	26.835	23.9	11.99	26.6
FTT1798c		hypothetical protein	14.236	18.8	1479.65	100
FTT1800c		hypothetical protein	18.066	18.5	14.41	36.2
FTT1803c	trpR	trp operon repressor	10.935	12.6	4.7	11.2
FTT1804c	rng	Ribonuclease G	57.48	36.1	11.84	10
